# Supplementary material for: Pneumococcal population genomics changes during the early time period of conjugate vaccine uptake in southern India
Source: Microb Genom. 2024 Feb 5;10(2):001191. doi: 10.1099/mgen.0.001191 (PMC10926699; doi:10.1099/mgen.0.001191)
Supplement: Supplementary material 1 [file mgen-10-1191-s001.xlsx]

## Sheet: Data
GenomeID	TissueSource	Year	TimePeriod	QuellungSerotype	SeroBASerotype	AssignedSerotype	PCV13Pfizer	PCV10SII	PCV10GSK	GPSC	MLST	PredPEN	PredERY	PredSXT	PredFQ	PredTET	PredMDR
5592	Blood	2018	Post	6B	6E(6B)	6B	Y	Y	Y	23	90	R	R	R	S	R	Y
8630	Blood	2018	Post	19A	19A	19A	Y	Y	N	10	5034	R	R	R	S	R	Y
586242	Blood	2018	Post	6B	6E(6B)	6B	Y	Y	Y	37	17208	R	R	R	S	R	Y
676867	Blood	2018	Post	19F	19F	19F	Y	Y	Y	1	236	R	R	R	S	R	Y
694432	Blood	2018	Post	18C	18C	18C	Y	N	Y	67	1233	R	R	R	S	R	Y
732513	Blood	2018	Post	18C	18C	18C	Y	N	Y	61	11346	S	S	R	S	R	N
734098	Blood	2018	Post	31	31	31	N	N	N	57	6029	S	S	R	S	S	N
734548	Blood	2018	Post	5	5	5	Y	Y	Y	8	4219	S	S	I	S	S	N
734808	Blood	2018	Post	15C	15C	15C	N	N	N	10	13727	R	R	R	S	R	Y
738452	Blood	2018	Post	6B	6E(6B)	6B	Y	Y	Y	23	90	R	R	R	R	R	Y
739500	Blood	2018	Post	11A	11A	11A	N	N	N	6	156	R	R	R	S	R	Y
739705	Blood	2018	Post	6B	6E(6B)	6B	Y	Y	Y	37	874	R	R	R	S	R	Y
742950	Blood	2018	Post	19F	19F	19F	Y	Y	Y	1	2812	R	R	R	S	R	Y
6692-J	NA	1996	Pre	1	1	1	Y	Y	Y	2	17209	S	S	I	S	S	N
7369-D	NA	1996	Pre	6A	06A	6A	Y	Y	N	251	499	S	S	S	S	S	N
B10167	Blood	2006	Pre	6B	6E(6B)	6B	Y	Y	Y	23	90	R	R	R	S	R	Y
B10200	Blood	2013	Pre	15A	15A	15A	N	N	N	69	17210	S	S	R	S	S	N
B1086	NA	1999	Pre	9V/A	09V	9V	Y	Y	Y	54	4908	S	S	R	S	R	N
B11622	NA	1993	Pre	35B	35B	35B	N	N	N	261	17211	S	S	R	S	R	N
B1186	Blood	1994	Pre	19A	19A	19A	Y	Y	N	10	12474	R	R	I	S	R	Y
B12655	Blood	2013	Pre	10C	10C	10C	N	N	N	30	3735	S	S	I	S	S	N
B12756	NA	2001	Pre	19F	19F	19F	Y	Y	Y	101	2854	S	S	R	S	R	N
B12949	Blood	2006	Pre	14	14	14	Y	Y	Y	9	63	R	S	R	S	R	Y
B1304	NA	2012	Pre	1	1	1	Y	Y	Y	2	303	S	S	I	S	S	N
B1377	NA	1998	Pre	43	43	43	N	N	N	678	11357	S	S	R	S	R	N
B1418	Blood	2009	Pre	5	5	5	Y	Y	Y	8	289	S	S	I	S	S	N
B16247	NA	2019	Post	9V	09V	9V	Y	Y	Y	6	11921	R	R	R	S	R	Y
B1641	NA	1996	Pre	15B	15C	15C	N	N	N	25	4209	S	S	I	S	S	N
B1663	NA	1993	Pre	1	1	1	Y	Y	Y	2	303	S	S	I	S	R	N
B16722	Blood	2013	Pre	9V	09V	9V	Y	Y	Y	6	11921	R	R	R	S	R	Y
B1865-J	NA	1996	Pre	7B	07B	7B	N	N	N	10	15691	R	S	R	S	R	Y
B18768	Blood	2017	Post	20	20	20	N	N	N	NA	4160	S	S	S	S	R	N
B19	NA	1996	Pre	5	5	5	Y	Y	Y	8	289	S	S	I	S	S	N
B19352	Blood	2010	Pre	15A	15A	15A	N	N	N	69	17210	S	S	R	S	S	N
B1961-1	NA	1996	Pre	5	5	5	Y	Y	Y	8	289	S	S	I	S	S	N
B1961-2	NA	1998	Pre	4	4	4	Y	N	Y	86	9438	S	S	I	S	R	N
B20059	NA	2011	Pre	11A	11A	11A	N	N	N	196	6025	S	S	R	S	S	N
B20123	NA	2011	Pre	6B	6E(6B)	6B	Y	Y	Y	23	3808	R	R	R	S	R	Y
B20742	NA	2012	Pre	6A	06A	6A	Y	Y	N	976	15706	S	S	R	S	S	N
B2187	NA	1996	Pre	1	1	1	Y	Y	Y	2	303	S	S	I	S	R	N
B2236	Blood	1996	Pre	34	34	34	N	N	N	NA	13174	S	S	S	S	S	N
B22370	Blood	2010	Pre	19F	19F	19F	Y	Y	Y	1	271	R	R	R	S	R	Y
B23021	Blood	2012	Pre	6B	6E(6B)	6B	Y	Y	Y	47	386	R	R	I	S	R	Y
B2393	Blood	2012	Pre	1	1	1	Y	Y	Y	2	303	S	S	I	S	S	N
B2471	NA	1998	Pre	34	34	34	N	N	N	217	5258	S	S	R	S	S	N
B24714	Blood	2014	Pre	10C	10C	10C	N	N	N	30	3735	S	S	I	S	S	N
B25331	NA	2012	Pre	4	4	4	Y	N	Y	86	2712	S	S	R	S	S	N
B2713	NA	1996	Pre	19F	19F	19F	Y	Y	Y	373	17212	S	S	I	S	R	N
B27150	Blood	2013	Pre	23F	23F	23F	Y	Y	Y	16	81	R	R	R	S	R	Y
B27417	Blood	2010	Pre	29	29	29	N	N	N	11	6787	S	S	I	S	S	N
B28794	Blood	2013	Pre	15A	15A	15A	N	N	N	69	17210	S	S	R	S	S	N
B2943	NA	1996	Pre	10A	39X	39X	N	N	N	11	17214	S	S	I	S	S	N
B29599	Blood	2012	Pre	7B	07B	7B	N	N	N	10	17213	R	R	R	S	R	Y
B2994	Blood	2012	Pre	7C	07C	7C	N	N	N	101	1078	R	R	R	R	R	Y
B31346	NA	2010	Pre	23A	23A	23A	N	N	N	116	5080	S	S	R	S	S	N
B3284	NA	1996	Pre	1	1	1	Y	Y	Y	2	5044	S	S	I	S	S	N
B34007	Blood	2019	Post	20	20	20	N	N	N	43	4745	S	R	R	S	R	Y
B3401	NA	1999	Pre	14	14	14	Y	Y	Y	9	63	R	S	R	S	R	Y
B3427	NA	1993	Pre	19A	19A	19A	Y	Y	N	53	847	S	S	I	S	R	N
B3532	NA	1999	Pre	12F/A/44/46	46	46	N	N	N	26	15695	S	S	R	S	R	N
B3651	NA	1999	Pre	3	3	3	Y	N	N	309	14112	S	S	S	S	S	N
B37440	Blood	2012	Pre	7B	07B	7B	N	N	N	10	11824	R	R	R	S	R	Y
B3935	NA	1993	Pre	1	1	1	Y	Y	Y	2	5191	S	S	I	S	S	N
B3994	NA	1999	Pre	45	45	45	N	N	N	245	3022	S	S	R	S	R	N
B4068	Blood	1993	Pre	46	46	46	N	N	N	361	10812	S	S	S	S	S	N
B418	NA	1994	Pre	19A	19A	19A	Y	Y	N	307	17215	S	S	I	S	S	N
B4245	NA	1999	Pre	12F/A/44/46	46	46	N	N	N	26	15695	S	S	R	S	R	N
B4410	Blood	1994	Pre	7B	07B	7B	N	N	N	10	230	R	S	R	S	R	Y
B4599	NA	1999	Pre	34	34	34	N	N	N	217	5258	S	S	S	S	S	N
B4617	Blood	1996	Pre	12F	12F	12F	N	N	N	26	989	S	S	I	S	R	N
B4656	NA	1994	Pre	12F/A/44/46	46	46	N	N	N	NA	17216	S	S	R	S	R	N
B4728	NA	1994	Pre	21	21	21	N	N	N	11	17218	S	S	I	S	R	N
B4771	NA	1999	Pre	18F	18C	18C	Y	N	Y	67	1381	S	S	I	S	S	N
B4929	Blood	1994	Pre	1	1	1	Y	Y	Y	2	303	S	S	I	S	R	N
B4965	NA	2011	Pre	23F	23F	23F	Y	Y	Y	NA	8506	S	S	R	S	S	N
B4972	NA	1994	Pre	12F/A/44/46	12F	12F	N	N	N	26	989	S	S	R	S	R	N
B4982	NA	2013	Pre	5	5	5	Y	Y	Y	8	289	S	S	I	S	S	N
B5021	NA	1995	Pre	1	1	1	Y	Y	Y	2	303	S	S	I	S	S	N
B5091	NA	1994	Pre	1	1	1	Y	Y	Y	2	3081	S	S	I	S	S	N
B5162	NA	1992	Pre	5	5	5	Y	Y	Y	8	5896	S	S	I	S	R	N
B5332	NA	1996	Pre	1	1	1	Y	Y	Y	2	17217	S	S	S	S	S	N
B5458	NA	1992	Pre	1	1	1	Y	Y	Y	2	5191	S	S	I	S	S	N
B5467	NA	1992	Pre	1	1	1	Y	Y	Y	2	5672	S	S	S	S	S	N
B5519	NA	1993	Pre	4	4	4	Y	N	Y	86	2213	S	S	R	S	R	N
B5849	Blood	2001	Pre	1	1	1	Y	Y	Y	2	3081	S	S	I	S	S	N
B59	NA	1998	Pre	22A	22A	22A	N	N	N	NA	17205	S	S	R	R	S	N
B593	Blood	2008	Pre	19F	19F	19F	Y	Y	Y	1	236	R	R	I	S	R	Y
B6027	NA	1996	Pre	14	14	14	Y	Y	Y	9	63	R	S	R	S	R	Y
B6047	NA	1996	Pre	24F	serogroup 24	24F	N	N	N	150	6696	S	S	I	S	S	N
B6227	NA	1996	Pre	2	2	2	N	N	N	96	74	S	S	S	S	S	N
B633	NA	1998	Pre	14	14	14	Y	Y	Y	9	63	R	S	R	S	R	Y
B648	NA	2001	Pre	19F	19F	19F	Y	Y	Y	84	17219	S	S	I	S	R	N
B7191	NA	1999	Pre	18C	18C	18C	Y	N	Y	67	1381	S	S	I	S	R	N
B7247	Blood	2008	Pre	5	5	5	Y	Y	Y	8	289	S	S	I	S	S	N
B7369	NA	1999	Pre	3	3	3	Y	N	N	253	17220	S	S	S	S	S	N
B754	NA	1996	Pre	1	1	1	Y	Y	Y	2	5191	S	S	I	S	S	N
B783	NA	1994	Pre	4	4	4	Y	N	Y	86	2213	S	S	R	S	R	N
B8001	NA	1996	Pre	1	1	1	Y	Y	Y	2	3081	S	S	I	S	S	N
B817	NA	1998	Pre	17F	17F	17F	N	N	N	NA	17221	S	S	I	S	S	N
B8253	NA	1995	Pre	19F	19F	19F	Y	Y	Y	NA	17222	S	S	S	S	S	N
B829	NA	1995	Pre	5	5	5	Y	Y	Y	8	289	S	S	I	S	S	N
B8729	Blood	1996	Pre	6C	06C	6C	N	N	N	284	7711	S	S	I	S	S	N
B8839	Blood	2006	Pre	23F	23F	23F	Y	Y	Y	16	81	R	R	R	S	R	Y
B8915	NA	1995	Pre	34	34	34	N	N	N	217	5258	S	S	S	S	S	N
B9209	Blood	1995	Pre	15C	15C	15C	N	N	N	25	8501	S	S	R	S	S	N
B9304	NA	1995	Pre	14	14	14	Y	Y	Y	9	842	NF	S	I	S	R	N
B9623	NA	1993	Pre	1	1	1	Y	Y	Y	2	303	S	S	I	S	R	N
B9838	Blood	1995	Pre	1	1	1	Y	Y	Y	2	5191	S	S	I	S	S	N
B9841	NA	1999	Pre	23F	23F	23F	Y	Y	Y	939	15811	S	S	I	S	S	N
B9878	NA	1995	Pre	1	1	1	Y	Y	Y	2	5191	S	S	I	S	S	N
BA11706	NA	2019	Post	19F	19F	19F	Y	Y	Y	1	2697	R	R	R	S	R	Y
BA12377	Blood	2011	Pre	14	14	14	Y	Y	Y	9	63	R	S	R	S	R	Y
BA12954	NA	2019	Post	19F	19F	19F	Y	Y	Y	1	236	R	R	I	S	R	Y
BA13636	NA	2020	Post	19F	19F	19F	Y	Y	Y	1	17247	R	R	R	S	R	Y
BA13825	Blood	2017	Post	6C	06C	6C	N	N	N	282	1669	S	R	R	S	S	N
BA15035	Blood	2017	Post	16F	16F	16F	N	N	N	104	6030	S	S	I	S	S	N
BA15541	NA	2019	Post	14	14	14	Y	Y	Y	9	63	R	R	R	S	R	Y
BA16151	Blood	2017	Post	19A	19A	19A	Y	Y	N	10	5034	R	R	R	S	R	Y
BA16159	Blood	2016	Post	35B	35B	35B	N	N	N	NA	17251	S	S	S	S	S	N
BA16452	NA	2019	Post	24F	serogroup 24	24F	N	N	N	16	17256	S	S	S	S	S	N
BA17545	Blood	2017	Post	6B	6E(6B)	6B	Y	Y	Y	37	874	R	R	R	S	R	Y
BA17741	NA	2019	Post	17F	17F	17F	N	N	N	16	3170	R	R	R	S	R	Y
BA17982	NA	2019	Post	15A	15A	15A	N	N	N	647	13262	S	R	I	S	R	Y
BA18549	Blood	2016	Post	19F	19F	19F	Y	Y	Y	1	236	R	R	I	R	R	Y
BA1900	NA	2019	Post	20	20	20	N	N	N	43	4745	S	R	R	R	R	Y
BA19144	Blood	2018	Post	9N	09N	9N	N	N	N	699	6359	R	R	I	S	R	Y
BA19721	Blood	2017	Post	5	5	5	Y	Y	Y	8	4219	S	S	I	S	S	N
BA20065	NA	2019	Post	15A	15A	15A	N	N	N	647	13262	S	S	I	S	S	N
BA2163	NA	2020	Post	11A	11A	11A	N	N	N	652	6042	S	S	R	S	R	N
BA22559	NA	2019	Post	6B	6E(6B)	6B	Y	Y	Y	23	90	R	R	R	S	R	Y
BA226	Blood	2020	Post	9V	09V	9V	Y	Y	Y	6	11921	R	R	R	S	R	Y
BA2322	Blood	2019	Post	1	1	1	Y	Y	Y	2	303	S	S	I	S	S	N
BA24831	NA	2019	Post	15B	15B	15B	N	N	N	10	17224	R	R	R	S	R	Y
BA24912	NA	2019	Post	4	4	4	Y	N	Y	86	17257	S	S	R	R	S	N
BA2532	Blood	2020	Post	6B	6E(6B)	6B	Y	Y	Y	47	386	R	R	I	S	R	Y
BA2735	Blood	2019	Post	17F	17F	17F	N	N	N	10	2355	S	R	S	S	R	N
BA27715	Blood	2019	Post	24A	serogroup 24	24A	N	N	N	91	16172	S	R	R	R	R	Y
BA27931	Blood	2016	Post	1	1	1	Y	Y	Y	2	5672	S	S	R	S	S	N
BA28145	Blood	2017	Post	23F	23F	23F	Y	Y	Y	10	1701	R	R	R	S	R	Y
BA28992	Blood	2016	Post	7C	07C	7C	N	N	N	492	17225	S	S	R	S	S	N
BA30007	Blood	2016	Post	14	14	14	Y	Y	Y	9	15834	R	S	R	S	R	Y
BA30775	Blood	2019	Post	35B	35B	35B	N	N	N	496	7564	S	S	I	S	S	N
BA30794	Blood	2016	Post	19A	19A	19A	Y	Y	N	1	320	R	R	R	S	R	Y
BA30819	Blood	2018	Post	1	1	1	Y	Y	Y	2	303	S	S	I	S	S	N
BA32167	Blood	2018	Post	7B	07B	7B	N	N	N	NA	17226	R	S	R	S	S	N
BA33535	Blood	2019	Post	6A	06A	6A	Y	Y	N	13	3620	R	R	I	S	S	Y
BA34409	Blood	2019	Post	39	39	39	N	N	N	147	17227	S	S	I	R	R	Y
BA34483	Blood	2018	Post	15A	15A	15A	N	N	N	16	1591	R	R	R	S	R	Y
BA34574	NA	2015	Pre	23F	23F	23F	Y	Y	Y	170	7689	S	R	R	S	R	Y
BA35062	Blood	2019	Post	23F	23F	23F	Y	Y	Y	10	1701	R	R	R	S	R	Y
BA35165	Blood	2018	Post	11A	11A	11A	N	N	N	642	17228	R	S	R	S	S	N
BA35779	Blood	2018	Post	34	34	34	N	N	N	NA	9212	S	S	R	S	S	N
BA36057	Blood	2018	Post	15A	15A	15A	N	N	N	647	13262	S	S	I	S	S	N
BA36178	Blood	2019	Post	9V	09V	9V	Y	Y	Y	6	11921	R	R	R	S	R	Y
BA36460	Blood	2018	Post	35B	35B	35B	N	N	N	91	373	R	R	R	S	R	Y
BA37091	Blood	2019	Post	19A	19A	19A	Y	Y	N	10	NA	R	R	R	S	R	Y
BA37263	Blood	2019	Post	8	8	8	N	N	N	336	17229	S	S	S	S	S	N
BA37384	Blood	2017	Post	16F	16F	16F	N	N	N	104	11916	S	S	R	S	R	N
BA3769	Blood	2020	Post	3	3	3	Y	N	N	371	11454	S	S	S	S	S	N
BA37812	Blood	2017	Post	13	13	13	N	N	N	230	14463	S	R	R	S	R	Y
BA37850	Blood	2019	Post	35A	35A	35A	N	N	N	43	3214	S	R	R	R	R	Y
BA38667	Blood	2017	Post	1	1	1	Y	Y	Y	2	5672	S	S	I	R	S	N
BA39093	Blood	2019	Post	19A	19A	19A	Y	Y	N	1	320	R	R	R	S	R	Y
BA39586	Blood	2017	Post	9V	09V	9V	Y	Y	Y	6	11921	R	R	R	S	R	Y
BA39663	Blood	2017	Post	19F	19F	19F	Y	Y	Y	1	236	R	R	R	R	R	Y
BA3982	Blood	2020	Post	23B	23B	23B	N	N	N	9	63	R	R	R	S	R	Y
BA40255	Blood	2019	Post	13	13	13	N	N	N	NA	17230	S	S	R	R	S	N
BA4099	Blood	2020	Post	14	14	14	Y	Y	Y	10	4782	R	R	R	S	R	Y
BA41281	Blood	2019	Post	10A	10A	10A	N	N	N	10	3135	R	R	R	S	R	Y
BA452	Blood	2020	Post	9V	09V	9V	Y	Y	Y	6	11921	R	R	R	S	R	Y
BA4726	Blood	2016	Post	1	1	1	Y	Y	Y	2	303	S	S	I	S	S	N
BA539-CS34	NA	2020	Post	23F	23F	23F	Y	Y	Y	10	1701	R	R	R	S	R	Y
BA5812	NA	2020	Post	17F	17F	17F	N	N	N	40	8502	S	S	R	S	S	N
BA6632	Blood	2020	Post	17F	17F	17F	N	N	N	236	17231	S	S	I	S	R	N
BA703	Blood	2016	Post	23F	23F	23F	Y	Y	Y	10	1701	R	R	R	S	R	Y
BA7199	Blood	2018	Post	23F	23F	23F	Y	Y	Y	10	1701	R	R	R	S	R	Y
BA7445	Blood	2020	Post	9V	09V	9V	Y	Y	Y	6	11921	R	R	R	S	R	Y
BA7498	NA	2020	Post	3	3	3	Y	N	N	371	17258	S	S	S	S	S	N
BA7814	Blood	2020	Post	1	1	1	Y	Y	Y	2	5002	S	S	I	R	S	N
BA8548	Blood	2020	Post	9V	09V	9V	Y	Y	Y	6	11921	R	R	R	S	R	Y
BA898	Blood	2019	Post	38	38	38	N	N	N	38	9325	R	R	R	S	R	Y
BA9677	Blood	2020	Post	6B	6E(6B)	6B	Y	Y	Y	23	90	R	R	R	S	R	Y
BA9941-LIB43393	NA	2020	Post	8	8	8	N	N	N	732	8254	S	S	S	S	S	N
BB1453	NA	1998	Pre	23F	23F	23F	Y	Y	Y	170	2856	S	S	I	R	R	Y
BB170	Blood	2009	Pre	1	1	1	Y	Y	Y	2	217	S	S	I	S	S	N
BB2012	NA	1994	Pre	20	20	20	N	N	N	61	1794	S	S	S	S	R	N
BB293	NA	1995	Pre	45	45	45	N	N	N	245	17232	S	S	R	S	R	N
BB3400	NA	1994	Pre	1	1	1	Y	Y	Y	2	3081	S	S	I	S	S	N
BB3874	NA	1994	Pre	24F	serogroup 24	24F	N	N	N	206	5077	S	S	R	S	S	N
BB4703	NA	1995	Pre	19F	19F	19F	Y	Y	Y	84	17233	S	S	I	S	S	N
BB6639	NA	1998	Pre	12F/A/44/46	12F	12F	N	N	N	26	989	S	S	R	S	R	N
BM224	NA	1995	Pre	6A	06A	6A	Y	Y	N	251	499	S	R	R	S	R	Y
BM826	Blood	2019	Post	9V	09V	9V	Y	Y	Y	6	11921	R	R	R	S	R	Y
BP10619	NA	2019	Post	14	14	14	Y	Y	Y	9	13585	R	R	R	S	R	Y
BP10912	NA	2016	Post	19A	19A	19A	Y	Y	N	10	5034	R	R	R	S	R	Y
BP10965	Blood	2017	Post	9V	09V	9V	Y	Y	Y	6	11921	R	R	R	S	R	Y
BP1224	NA	2017	Post	14	14	14	Y	Y	Y	9	13585	R	R	R	S	R	Y
BP12657	Blood	2016	Post	9V	09V	9V	Y	Y	Y	6	11921	R	R	R	S	R	Y
BP13373	NA	2017	Post	14	14	14	Y	Y	Y	10	230	R	R	R	S	R	Y
BP13593	NA	2018	Post	19F	19F	19F	Y	Y	Y	1	236	R	R	R	S	R	Y
BP14170	NA	2019	Post	18C	18C	18C	Y	N	Y	67	1233	R	R	R	R	R	Y
BP14249	Blood	2017	Post	10A	10A	10A	N	N	N	10	11021	R	R	R	S	R	Y
BP15033	Blood	2017	Post	14	14	14	Y	Y	Y	9	13585	R	R	R	S	R	Y
BP15060	Blood	2017	Post	23F	23F	23F	Y	Y	Y	10	1701	R	R	R	S	R	Y
BP15252	Blood	2017	Post	19A	19A	19A	Y	Y	N	1	320	R	R	R	S	R	Y
BP1535	Blood	2016	Post	23F	23F	23F	Y	Y	Y	176	9491	R	S	R	R	S	Y
BP15351	Blood	2019	Post	6B	6E(6B)	6B	Y	Y	Y	185	17259	R	S	R	S	S	N
BP15383	Blood	2018	Post	23F	23F	23F	Y	Y	Y	10	1701	R	R	R	S	R	Y
BP15635	NA	2019	Post	6B	6E(6B)	6B	Y	Y	Y	23	90	R	R	R	S	R	Y
BP15680	NA	2018	Post	14	14	14	Y	Y	Y	9	13585	R	R	R	S	R	Y
BP16114	NA	2017	Post	19F	19F	19F	Y	Y	Y	1	236	R	R	I	S	R	Y
BP16559	Blood	2018	Post	10A	10A	10A	N	N	N	30	10551	S	R	R	S	R	Y
BP17189	Blood	2018	Post	6B	6E(6B)	6B	Y	Y	Y	47	386	R	R	I	S	R	Y
BP1723	NA	2018	Post	33F/A/37	33F	33F	N	N	N	3	1367	S	R	I	S	R	Y
BP17253	Blood	2019	Post	9V	09V	9V	Y	Y	Y	6	11921	R	R	R	S	R	Y
BP17459	Blood	2019	Post	24F	serogroup 24	24F	N	N	N	10	8857	R	R	I	S	R	Y
BP17839	Blood	2019	Post	19A	19A	19A	Y	Y	N	10	12474	R	R	I	S	R	Y
BP18177	Blood	2019	Post	6B	6E(6B)	6B	Y	Y	Y	23	1661	R	R	R	S	R	Y
BP18587	Blood	2019	Post	19A	19A	19A	Y	Y	N	1	320	R	R	R	S	R	Y
BP1939	NA	2020	Post	19A	19A	19A	Y	Y	N	1	320	R	R	R	S	R	Y
BP2377	Blood	2011	Pre	14	14	14	Y	Y	Y	9	63	R	S	R	S	R	Y
BP2523	NA	2020	Post	38	38	38	N	N	N	38	9325	R	R	R	S	R	Y
BP2652	Blood	2017	Post	19F	19F	19F	Y	Y	Y	1	236	R	R	I	S	R	Y
BP2690	Blood	2018	Post	23B	23B	23B	N	N	N	102	7672	S	S	R	S	S	N
BP2732	Blood	2020	Post	19A	19A	19A	Y	Y	N	10	17234	R	R	I	S	R	Y
BP3615	Blood	2020	Post	18C	18C	18C	Y	N	Y	67	1233	R	R	R	S	R	Y
BP3781	NA	2017	Post	6A	06A	6A	Y	Y	N	13	17260	R	R	I	S	S	Y
BP3896	Blood	2019	Post	11A	11A	11A	N	N	N	43	4661	S	R	R	S	R	Y
BP4358	Blood	2019	Post	15C	15C	15C	N	N	N	25	17235	R	R	R	S	R	Y
BP4663	NA	2018	Post	19F	19F	19F	Y	Y	Y	1	236	R	R	I	S	R	Y
BP5100	Blood	2016	Post	9V	09V	9V	Y	Y	Y	6	11921	R	R	R	S	R	Y
BP5337	NA	2019	Post	23A	23A	23A	N	N	N	116	5080	S	S	R	S	S	N
BP5480	NA	2020	Post	35B	35B	35B	N	N	N	NA	17236	R	R	R	R	R	Y
BP6074	Blood	2019	Post	15B	15B	15B	N	N	N	NA	17261	S	R	R	S	R	Y
BP61	Blood	2020	Post	14	14	14	Y	Y	Y	9	63	R	S	R	S	R	Y
BP6131	NA	2020	Post	19F	19F	19F	Y	Y	Y	1	17262	R	R	R	S	R	Y
BP6362	Blood	2019	Post	19F	19F	19F	Y	Y	Y	1	236	R	R	R	S	R	Y
BP6437	Blood	2017	Post	6B	6E(6B)	6B	Y	Y	Y	23	90	R	R	R	S	R	Y
BP6460	NA	1998	Pre	15A	15A	15A	N	N	N	364	5000	S	S	R	S	S	N
BP7573	Blood	2019	Post	9V	09V	9V	Y	Y	Y	6	11921	R	R	R	S	R	Y
BP7704	Blood	2019	Post	38	38	38	N	N	N	38	9325	R	R	R	S	R	Y
BP8272	NA	2016	Post	1	1	1	Y	Y	Y	2	5672	S	S	R	S	S	N
BP842	Blood	2020	Post	24A	serogroup 24	24A	N	N	N	91	11012	S	R	R	S	R	Y
BP8877	Blood	2017	Post	35D	35D	35D	N	N	N	59	558	R	R	S	S	S	N
BP9155	Blood	2016	Post	6B	6E(6B)	6B	Y	Y	Y	37	874	R	R	R	S	R	Y
BV1090	NA	2019	Post	7B	07B	7B	N	N	N	10	1553	R	R	R	S	R	Y
BV1152	NA	2019	Post	17F	17F	17F	N	N	N	236	14568	S	S	I	S	R	N
BV1242	Blood	2019	Post	15C	15C	15C	N	N	N	10	13727	R	R	R	S	R	Y
C021	NA	1994	Pre	6B	6E(6B)	6B	Y	Y	Y	37	6041	S	S	R	S	S	N
C064	CSF	1995	Pre	19F	19F	19F	Y	Y	Y	84	3518	S	S	I	S	R	N
C1001	NA	1993	Pre	5	5	5	Y	Y	Y	8	289	S	S	I	S	S	N
C1039	NA	1991	Pre	1	1	1	Y	Y	Y	2	5191	S	S	I	S	S	N
C1067	NA	1991	Pre	7B	07B	7B	N	N	N	10	1701	R	S	R	S	R	Y
C1081	NA	2001	Pre	7B	07B	7B	N	N	N	10	230	R	S	R	S	R	Y
C1161	NA	1993	Pre	4	4	4	Y	N	Y	86	9438	S	S	I	S	R	N
C1411	NA	2001	Pre	22A	22A	22A	N	N	N	40	4934	S	S	R	S	S	N
C1451	NA	1999	Pre	1	1	1	Y	Y	Y	2	5191	S	S	I	S	R	N
C1745	NA	2001	Pre	35B	35B	35B	N	N	N	209	8164	S	S	R	S	R	N
C1834	NA	2001	Pre	19F	19F	19F	Y	Y	Y	101	2854	S	S	R	S	R	N
C210	NA	1992	Pre	1	1	1	Y	Y	Y	2	17238	S	S	I	S	S	N
C265	CSF	2000	Pre	11A	11A	11A	N	N	N	196	6025	S	S	R	S	S	N
C268	NA	1992	Pre	45	45	45	N	N	N	245	17239	S	S	S	S	S	N
C33	NA	1994	Pre	1	1	1	Y	Y	Y	2	3081	S	S	I	S	R	N
C340	NA	1992	Pre	18F	18F	18F	N	N	N	565	2711	S	S	S	S	R	N
C383	NA	2000	Pre	13	13	13	N	N	N	495	12814	S	S	S	S	S	N
C480	NA	1992	Pre	1	1	1	Y	Y	Y	2	5191	S	S	I	S	S	N
C488	NA	1993	Pre	1	1	1	Y	Y	Y	2	17263	S	S	I	S	R	N
C533	NA	1993	Pre	12F/A/44/46	46	46	N	N	N	361	10812	S	S	S	S	S	N
C538	NA	2010	Pre	5	5	5	Y	Y	Y	8	289	S	S	R	S	S	N
C5503	NA	1993	Pre	4	4	4	Y	N	Y	86	2213	S	S	R	S	R	N
C553	NA	1993	Pre	14	14	14	Y	Y	Y	9	842	R	S	I	S	R	Y
C639	NA	1992	Pre	7F	07F	7F	Y	Y	Y	56	17240	S	S	I	S	S	N
C709	NA	1992	Pre	1	1	1	Y	Y	Y	2	5191	S	S	I	S	S	N
C728	NA	1992	Pre	6A	06A	6A	Y	Y	N	251	499	S	S	I	S	S	N
C739	NA	1991	Pre	34	34	34	N	N	N	217	5258	S	S	S	S	S	N
C811	NA	1993	Pre	1	1	1	Y	Y	Y	2	217	S	S	S	S	S	N
C858	NA	1993	Pre	23F	23B	23B	N	N	N	102	4894	S	S	R	S	S	N
C8653	NA	1993	Pre	12F/A/44/46	46	46	N	N	N	361	10812	S	S	R	S	S	N
C880	NA	1991	Pre	1	1	1	Y	Y	Y	2	5191	S	S	I	S	S	N
C893	NA	1991	Pre	10A	10A	10A	N	N	N	30	12681	S	S	R	S	R	N
C939	CSF	1994	Pre	24F	serogroup 24	24F	N	N	N	206	5077	S	S	I	S	S	N
C960	NA	1991	Pre	1	1	1	Y	Y	Y	2	5191	S	S	I	S	S	N
CHE00024	Blood	2015	Pre	17F	17F	17F	N	N	N	NA	236	R	R	I	S	R	Y
CHE00038	Blood	2016	Post	19A	19A	19A	Y	Y	N	1	320	R	R	R	S	R	Y
CHE00058	Blood	2016	Post	14	14	14	Y	Y	Y	9	4532	R	R	R	R	R	Y
CHE00077	Blood	2016	Post	23F	23F	23F	Y	Y	Y	170	2856	S	S	I	S	R	N
CHE00086	Blood	2016	Post	14	14	14	Y	Y	Y	9	13585	R	R	R	S	R	Y
CHE00088	Blood	2016	Post	19A	19A	19A	Y	Y	N	10	17264	R	S	R	S	R	Y
CHE00110	Blood	2016	Post	19F	19F	19F	Y	Y	Y	1	236	R	R	R	S	R	Y
CHE00130	Blood	2016	Post	9V	09V	9V	Y	Y	Y	6	156	R	R	R	S	R	Y
CHE00197	Blood	2016	Post	6B	6E(6B)	6B	Y	Y	Y	185	17241	R	S	R	S	S	N
CHE00250	Blood	2016	Post	19A	19A	19A	Y	Y	N	1	320	R	R	R	S	R	Y
CHE00267	Blood	2016	Post	24B	serogroup 24	24B	N	N	N	10	8857	R	R	I	R	R	Y
CHE00278	Blood	2016	Post	23F	23F	23F	Y	Y	Y	10	17242	R	R	R	S	R	Y
CHE00648	Blood	2017	Post	23F	23F	23F	Y	Y	Y	10	1701	R	R	R	S	R	Y
CHE00674	Blood	2017	Post	35B	35B	35B	N	N	N	91	373	R	R	R	S	R	Y
CHE00708	Blood	2017	Post	6B	6E(6B)	6B	Y	Y	Y	47	315	R	R	I	R	R	Y
CHE00720	Blood	2017	Post	9V	09V	9V	Y	Y	Y	6	11921	R	R	R	S	R	Y
CHE00953	Blood	2017	Post	19F	19F	19F	Y	Y	Y	1	2812	R	R	R	S	R	Y
CHE1129	Blood	2018	Post	19A	19A	19A	Y	Y	N	1	320	R	R	R	S	R	Y
CHE2169	Blood	2018	Post	3	3	3	Y	N	N	6	17265	R	R	R	S	R	Y
CHE2186	Blood	2018	Post	6B	6E(6B)	6B	Y	Y	Y	23	4250	R	R	R	S	R	Y
CHE3848	Blood	2018	Post	23F	23F	23F	Y	Y	Y	16	81	R	R	R	S	R	Y
CHE3926	Blood	2017	Post	23F	23F	23F	Y	Y	Y	14	242	R	R	I	S	R	Y
CHE5559	Blood	2018	Post	7F	07F	7F	Y	Y	Y	32	3544	S	S	S	S	S	N
CHE721709	Blood	2018	Post	9V	09V	9V	Y	Y	Y	6	11921	R	R	R	S	R	Y
CHE988-10973	NA	2018	Post	9V	09V	9V	Y	Y	Y	6	11921	R	R	R	S	R	Y
CS06	CSF	2008	Pre	15A	15A	15A	N	N	N	364	17243	S	S	R	S	S	N
CS065	NA	1994	Pre	23F	23F	23F	Y	Y	Y	170	14506	S	S	I	S	R	N
CS10171	NA	2001	Pre	18F	18F	18F	N	N	N	565	2711	S	S	R	S	R	N
CS1031	CSF	2019	Post	6A	06A	6A	Y	Y	N	13	473	R	R	I	S	S	Y
CS1063	CSF	1996	Pre	33B	33B	33B	N	N	N	990	17244	S	S	R	S	S	N
CS1102	CSF	1999	Pre	18F	18F	18F	N	N	N	565	2711	S	S	S	S	R	N
CS1139	CSF	1996	Pre	14	14	14	Y	Y	Y	9	63	R	S	R	S	R	Y
CS1150	NA	1999	Pre	3	3	3	Y	N	N	253	17220	S	S	S	S	S	N
CS1163	CSF	1998	Pre	4	4	4	Y	N	Y	86	10839	S	S	R	S	R	N
CS1169	NA	2000	Pre	6B	6E(6B)	6B	Y	Y	Y	37	17246	S	S	R	S	R	N
CS1180	NA	2014	Pre	19A	19A	19A	Y	Y	N	10	15696	R	S	R	S	R	Y
CS1193	CSF	2012	Pre	9V	09V	9V	Y	Y	Y	6	156	R	R	R	S	R	Y
CS1237	NA	2000	Pre	1	1	1	Y	Y	Y	2	5002	S	S	I	S	S	N
CS1285	CSF	1996	Pre	6C	06C	6C	N	N	N	284	7711	S	S	I	S	S	N
CS1440	CSF	1995	Pre	15C	15C	15C	N	N	N	25	8501	S	S	R	S	S	N
CS1450	CSF	2016	Post	13	13	13	N	N	N	662	7643	S	R	R	S	R	Y
CS1581	NA	1995	Pre	1	1	1	Y	Y	Y	2	5191	S	S	I	S	S	N
CS1682	CSF	2012	Pre	3	3	3	Y	N	N	309	17266	S	S	S	R	S	N
CS1698	CSF	2019	Post	19A	19A	19A	Y	Y	N	10	12474	R	R	I	S	R	Y
CS20	NA	1995	Pre	1	1	1	Y	Y	Y	2	3081	S	S	I	S	S	N
CS2079	CSF	2019	Post	39	39	39	N	N	N	147	17227	S	S	I	R	R	Y
CS210	NA	1994	Pre	1	1	1	Y	Y	Y	2	3081	S	S	I	S	S	N
CS2132	CSF	2017	Post	14	14	14	Y	Y	Y	9	13585	R	R	R	S	R	Y
CS2139	CSF	2017	Post	4	4	4	Y	N	Y	111	17248	R	R	S	S	S	N
CS2143	CSF	2019	Post	15C	15C	15C	N	N	N	10	13727	R	R	R	S	R	Y
CS217	NA	1994	Pre	34	34	34	N	N	N	34	17249	S	S	I	S	S	N
CS221	CSF	1998	Pre	4	4	4	Y	N	Y	86	10839	S	S	R	S	R	N
CS2240	CSF	2018	Post	19F	19F	19F	Y	Y	Y	1	271	R	R	R	S	R	Y
CS2254	CSF	2018	Post	19F	19F	19F	Y	Y	Y	1	271	R	R	R	S	R	Y
CS2464	CSF	2008	Pre	1	1	1	Y	Y	Y	2	5672	S	S	I	S	S	N
CS257	CSF	1994	Pre	1	1	1	Y	Y	Y	2	5191	S	S	S	S	S	N
CS269	NA	1998	Pre	31	31	31	N	N	N	57	3358	S	S	S	S	S	N
CS281	NA	1999	Pre	1	1	1	Y	Y	Y	2	5002	S	S	I	S	S	N
CS336	NA	2013	Pre	9V	09V	9V	Y	Y	Y	6	11921	R	R	R	S	R	Y
CS341	CSF	1996	Pre	24F	serogroup 24	24F	N	N	N	206	5077	S	S	R	S	S	N
CS386	NA	1999	Pre	15A	15F	15F	N	N	N	NA	605	S	S	I	S	R	N
CS395	NA	2000	Pre	31	31	31	N	N	N	57	3358	S	S	S	S	S	N
CS405	CSF	2009	Pre	14	14	14	Y	Y	Y	9	15651	R	S	R	S	R	Y
CS447	CSF	2014	Pre	15A	15A	15A	N	N	N	69	17250	S	S	R	S	S	N
CS463	NA	1998	Pre	2	2	2	N	N	N	96	74	S	S	S	S	S	N
CS468	NA	1998	Pre	2	2	2	N	N	N	96	74	S	S	S	S	S	N
CS522	NA	1996	Pre	19A	19A	19A	Y	Y	N	307	17215	S	S	I	S	S	N
CS596	NA	1999	Pre	12F/A/44/46	46	46	N	N	N	26	15695	S	S	R	S	R	N
CS62	CSF	2008	Pre	19A	19A	19A	Y	Y	N	84	7622	S	S	R	S	S	N
CS620	NA	1999	Pre	3	3	3	Y	N	N	309	14112	S	S	S	S	S	N
CS644	CSF	2020	Post	6B	6E(6B)	6B	Y	Y	Y	23	90	R	R	R	S	R	Y
CS646	NA	1998	Pre	15C	15C	15C	N	N	N	25	7522	R	S	R	S	R	Y
CS677	NA	1999	Pre	1	1	1	Y	Y	Y	2	5191	S	S	I	S	S	N
CS692	NA	1998	Pre	12F/A/44/46	12F	12F	N	N	N	26	989	S	S	I	S	R	N
CS703	CSF	2019	Post	35B	35B	35B	N	N	N	91	373	R	R	R	S	R	Y
CS70323	NA	2001	Pre	19F	19F	19F	Y	Y	Y	245	2212	S	S	R	S	R	N
CS724	NA	1992	Pre	5	5	5	Y	Y	Y	8	289	S	S	I	S	S	N
CS745	NA	1992	Pre	1	1	1	Y	Y	Y	2	303	S	S	I	S	R	N
CS750	NA	1993	Pre	1	1	1	Y	Y	Y	2	5191	S	S	I	S	S	N
CS837	CSF	1991	Pre	1	1	1	Y	Y	Y	2	5002	S	S	I	S	S	N
CS871	CSF	2016	Post	6A	06A	6A	Y	Y	N	13	473	R	R	I	S	S	Y
CS88	CSF	2017	Post	19A	19A	19A	Y	Y	N	1	320	R	R	R	S	R	Y
CS97	CSF	1995	Pre	5	5	5	Y	Y	Y	8	289	S	S	I	S	S	N
F241	NA	2012	Pre	5	5	5	Y	Y	Y	8	4219	S	S	I	S	S	N
FA203	NA	1998	Pre	19F	19F	19F	Y	Y	Y	101	2854	S	S	R	S	R	N
FA29	Fluid	1996	Pre	18A	18A	18A	N	N	N	56	15857	S	S	S	S	S	N
FA91	NA	1994	Pre	20	20	20	N	N	N	61	1794	S	S	S	S	R	N
FF101	Fluid	2012	Pre	23F	23F	23F	Y	Y	Y	7	781	S	S	R	S	S	N
FF1040	NA	2020	Post	19A	19A	19A	Y	Y	N	10	12474	R	R	I	S	R	Y
FF1071	Fluid	2019	Post	5	5	5	Y	Y	Y	8	5896	R	R	R	S	R	Y
FF1147	Fluid	2017	Post	1	1	1	Y	Y	Y	2	303	S	S	I	S	S	N
FF1296	Fluid	2018	Post	22F	22F	22F	N	N	N	308	1294	S	R	S	S	R	N
FF1547	Fluid	2019	Post	24F	serogroup 24	24F	N	N	N	16	NA	S	S	S	S	S	N
FF1708	Fluid	2016	Post	23F	23F	23F	Y	Y	Y	16	81	R	R	R	S	R	Y
FF173	Fluid	2017	Post	5	5	5	Y	Y	Y	8	4219	S	S	I	S	S	N
FF174	Fluid	1999	Pre	24A	serogroup 24	24A	N	N	N	91	17253	S	S	R	S	R	N
FF178	Fluid	2019	Post	19A	19A	19A	Y	Y	N	1	320	R	R	R	S	R	Y
FF213	Fluid	2019	Post	17F	17F	17F	N	N	N	10	2355	S	R	S	R	R	Y
FF2488	Fluid	2019	Post	23F	23F	23F	Y	Y	Y	10	1701	R	R	R	R	R	Y
FF2989	Fluid	2017	Post	23F	23F	23F	Y	Y	Y	10	17267	R	R	R	S	R	Y
FF3081	Fluid	2018	Post	9N	09N	9N	N	N	N	699	6359	R	R	I	S	R	Y
FF3440	Fluid	2017	Post	1	1	1	Y	Y	Y	2	5672	S	S	I	R	S	N
FF367	Fluid	2016	Post	19A	19A	19A	Y	Y	N	10	12474	R	R	I	S	R	Y
FF3807	NA	2015	Pre	1	1	1	Y	Y	Y	2	303	S	S	I	S	S	N
FF383	Fluid	2012	Pre	24F	serogroup 24	24F	N	N	N	10	8857	R	R	I	S	R	Y
FF472	Fluid	2009	Pre	6A	06A	6A	Y	Y	N	13	473	R	R	I	S	S	Y
FF479	Fluid	2016	Post	5	5	5	Y	Y	Y	8	5896	R	R	R	S	R	Y
FF627	Fluid	2013	Pre	19F	19F	19F	Y	Y	Y	10	10879	R	R	R	S	R	Y
FF641	Fluid	2017	Post	6B	6E(6B)	6B	Y	Y	Y	23	90	R	R	R	S	R	Y
FF71	Fluid	2009	Pre	25F	25F	25F	N	N	N	257	17268	S	S	R	S	R	N
FF728	Fluid	2020	Post	35B	35B	35B	N	N	N	209	8164	S	R	R	S	S	N
FF74	NA	2012	Pre	1	1	1	Y	Y	Y	2	303	S	S	I	S	S	N
FF761	Fluid	2013	Pre	1	1	1	Y	Y	Y	2	303	S	S	I	S	S	N
FF89	Fluid	2019	Post	38	38	38	N	N	N	38	9325	R	R	R	S	R	Y
FP018	NA	1994	Pre	6B	6E(6B)	6B	Y	Y	Y	37	6041	S	S	R	S	S	N
FP242	NA	1998	Pre	1	1	1	Y	Y	Y	2	303	S	S	I	S	R	N
FP26	NA	1999	Pre	9V	09V	9V	Y	Y	Y	54	4908	S	S	R	S	R	N
FP317	Fluid	1999	Pre	3	3	3	Y	N	N	253	12489	S	S	S	S	R	N
FP65	NA	1996	Pre	5	5	5	Y	Y	Y	8	17269	S	S	R	S	S	N
NILA726214	Blood	2018	Post	19F	19F	19F	Y	Y	Y	1	2697	R	R	R	S	R	Y

## Sheet: Genome&AssemblyInfo
GenomeID	BioSampleID	TotalLength	ContigNumber	MeanLength	Longest	Shortest	N50	L50	Completeness (%)	Contamination (%)
5592	SAMEA10254705	2109329	82	25723.5	106329	517	52341	15	99.4132	0.354167
8630	SAMEA10254706	2083659	84	24805.5	225356	508	63673	11	99.6215	0.766369
586242	SAMEA10254707	2152618	85	25324.9	131897	506	45415	16	99.6215	0.374265
676867	SAMEA10254708	2023667	70	28909.5	130993	503	57497	13	99.6215	0.3125
694432	SAMEA10254709	2069171	71	29143.2	238126	508	86203	8	99.4876	0.329392
732513	SAMEA10254710	2086047	39	53488.4	356133	518	95228	6	99.6215	0.3125
734098	SAMEA10254711	2009917	67	29998.8	139922	514	57094	12	99.6215	0.3125
734548	SAMEA10254712	2073930	85	24399.2	114656	543	57060	13	99.7778	0.3125
734808	SAMEA10254713	2097769	75	27970.2	179976	503	62421	11	99.6215	0.677083
738452	SAMEA10254714	2166425	88	24618.5	105930	504	52526	16	99.6215	2.31203
739500	SAMEA10254715	2084861	71	29364.2	148863	500	71934	11	99.6215	0.625
739705	SAMEA10254716	2115466	78	27121.4	131897	541	48073	14	99.4653	0.383048
742950	SAMEA10254717	2029287	70	28989.8	230098	524	57432	12	99.6215	0.3125
6692-J	SAMEA10254718	2016597	58	34768.9	185466	503	79108	9	99.6215	0.3125
7369-D	SAMEA10254513	2094292	75	27923.9	173450	523	73309	9	99.1528	0.368056
B10167	SAMEA10254719	2214255	81	27336.5	106329	544	59228	16	99.6215	2.24306
B10200	SAMEA10254720	1985817	44	45132.2	385616	518	82792	8	99.7778	0.3125
B1086	SAMEA10254515	2171465	81	26808.2	129995	518	59271	13	99.5769	0.3125
B11622	SAMEA10254516	2034384	107	19012.9	126540	501	57058	13	99.7778	1.06503
B1186	SAMEA10254721	2068690	63	32836.3	226180	642	56618	10	99.6215	0.520833
B12655	SAMEA10254722	2103817	56	37568.2	268158	542	111253	8	99.5769	0.3125
B12756	SAMEA10254517	2096902	133	15766.2	259432	500	67990	10	99.6528	0.4
B12949	SAMEA10254723	2127489	61	34876.9	192509	509	96514	8	99.6215	0.326389
B1304	SAMEA10254518	2016615	74	27251.5	185553	519	65539	11	99.4653	0.3125
B1377	SAMEA10254520	2067870	78	26511.2	203186	542	54830	12	99.6215	0.3125
B1418	SAMEA10254724	2058160	87	23657	133446	521	53429	15	99.5126	0.4375
B16247	SAMEA10254522	2103549	97	21686.1	121997	504	55258	14	99.6215	0.993304
B1641	SAMEA10254523	2091933	91	22988.3	185922	528	46856	15	99.7331	0.479167
B1663	SAMEA10254524	2144333	113	18976.4	186278	503	60175	12	99.2569	0.364583
B16722	SAMEA10254725	2088681	72	29009.5	118988	524	55530	14	99.6215	0.625
B1865-J	SAMEA10254525	2070762	85	24361.9	148321	518	55822	12	99.5848	0.3125
B18768	SAMEA10254726	2063425	61	33826.6	128124	608	74856	11	99.6215	0.625
B19	SAMEA10254526	2087395	90	23193.3	134486	518	44276	15	99.5126	0.4375
B19352	SAMEA10254727	1988421	46	43226.5	296401	576	73948	9	99.7778	0.3125
B1961-1	SAMEA10254527	2100786	100	21007.9	151058	506	44411	16	99.721	0.4375
B1961-2	SAMEA10254528	2099125	81	25915.1	166530	506	58464	11	99.4132	0.666667
B20059	SAMEA10254529	2074804	78	26600	161869	503	69524	10	98.9965	0.3125
B20123	SAMEA10254530	2090410	84	24885.8	106329	510	55121	16	99.6215	0.524306
B20742	SAMEA10254531	2104667	86	24472.9	147283	505	65632	12	99.7778	0.3125
B2187	SAMEA10254532	2119798	100	21198	185366	528	48902	14	99.4653	0.349265
B2236	SAMEA10254728	2477106	606	4087.63	191571	500	45333	16	99.6215	3.10054
B22370	SAMEA10254729	2064246	60	34404.1	121057	569	61457	12	99.6215	0.3125
B23021	SAMEA10254730	2169678	96	22600.8	139791	502	48768	15	99.5769	0.675654
B2393	SAMEA10254731	2011678	70	28738.3	185553	504	66398	11	99.4653	0.3125
B2471	SAMEA10254534	2112097	93	22710.7	195096	503	49297	15	99.7778	0.651042
B24714	SAMEA10254732	2099156	58	36192.3	268158	578	86605	8	99.5769	0.3125
B25331	SAMEA10254535	2020440	68	29712.3	182631	504	73896	9	99.6215	0.625
B2713	SAMEA10254536	2058729	75	27449.7	128032	519	57162	13	99.5769	0.349265
B27150	SAMEA10254733	2119352	70	30276.5	142712	503	65629	12	99.6215	0.390625
B27417	SAMEA10254734	2025219	51	39710.2	280183	547	73385	8	99.6215	0.3125
B28794	SAMEA10254735	1984855	43	46159.4	385612	593	73948	8	99.7778	0.3125
B2943	SAMEA10254537	2027930	63	32189.4	179669	508	70282	9	99.4653	0.3125
B29599	SAMEA10254736	2066079	54	38260.7	251986	502	79203	8	99.6215	0.3125
B2994	SAMEA10254737	2076550	52	39933.7	270791	520	71337	9	99.6528	0.625
B31346	SAMEA10254538	2050521	77	26630.1	126970	506	63742	13	99.3686	0.3125
B3284	SAMEA10254539	2027052	70	28957.9	186405	504	76727	10	99.6215	0.3125
B34007	SAMEA10254738	1990008	65	30615.5	139103	543	65828	12	99.7778	0.354167
B3401	SAMEA10254540	2044976	80	25562.2	128472	502	56365	12	99.6215	0.368056
B3427	SAMEA10254541	2217031	117	18949	125393	512	44450	16	99.5769	0.406083
B3532	SAMEA10254542	2121229	96	22096.1	136328	502	45278	14	99.6215	0.3125
B3651	SAMEA10254543	1985281	83	23919	201798	508	62616	11	99.1602	0.729167
B37440	SAMEA10254739	2067788	55	37596.2	264830	515	74758	8	99.6215	0.3125
B3935	SAMEA10254544	2028821	72	28178.1	146305	535	72129	10	99.5647	0.3125
B3994	SAMEA10254545	2125251	85	25003	148064	513	69867	11	99.2427	2.1875
B4068	SAMEA10254740	2130440	78	27313.3	130989	509	57233	14	99.4132	0.3125
B418	SAMEA10254546	2156615	80	26957.7	342341	513	72318	9	99.4653	0.989583
B4245	SAMEA10254547	2123063	96	22115.2	136324	509	45817	14	99.6215	0.3125
B4410	SAMEA10254741	2121944	56	37891.9	230203	533	76549	9	99.6215	0.520833
B4599	SAMEA10254548	2050487	92	22287.9	105517	507	47147	16	99.7778	0.3125
B4617	SAMEA10254742	2092584	85	24618.6	130855	510	50467	13	99.6215	0.833333
B4656	SAMEA10254549	2141179	90	23790.9	135428	506	36165	16	99.5769	0.3125
B4728	SAMEA10254550	2199954	93	23655.4	126538	511	60207	13	99.4653	0.625
B4771	SAMEA10254551	2037313	61	33398.6	238007	533	62023	9	99.4206	0.3125
B4929	SAMEA10254743	2125614	84	25304.9	127424	528	58513	14	99.4653	0.3125
B4965	SAMEA10254552	2069040	80	25863	251248	502	71429	9	99.3686	1.18653
B4972	SAMEA10254553	2082344	81	25708	136349	549	50389	13	99.6215	0.625
B4982	SAMEA10254554	2115093	111	19054.9	128560	502	45769	15	99.5126	0.4375
B5021	SAMEA10254556	2082234	93	22389.6	185407	516	56014	12	99.4653	0.3125
B5091	SAMEA10254557	2034417	94	21642.7	186908	506	56013	12	99.4653	0.3125
B5162	SAMEA10254558	2170736	95	22849.8	128393	509	45431	17	99.7778	0.4375
B5332	SAMEA10254559	2034749	78	26086.5	144200	553	48479	14	99.4206	0.3125
B5458	SAMEA10254560	2027683	69	29386.7	186677	503	72493	10	99.6215	0.3125
B5467	SAMEA10254561	2027879	75	27038.4	149549	506	44911	15	99.4653	0.3125
B5519	SAMEA10254562	2060131	68	30296	193963	500	68611	11	99.6215	0.661765
B5849	SAMEA10254744	2038841	78	26139	154146	507	56013	13	99.4653	0.3125
B59	SAMEA10254563	2068325	84	24622.9	193102	501	48811	13	99.3686	0.432598
B593	SAMEA10254745	2039950	65	31383.8	229314	530	53786	12	99.6215	0.3125
B6027	SAMEA10254564	2037879	77	26466	128000	530	64444	11	99.6215	0.368056
B6047	SAMEA10254565	2038119	74	27542.2	262041	525	60109	10	99.2569	0.636029
B6227	SAMEA10254566	2014371	133	15145.6	184618	503	82299	8	99.7778	1.25
B633	SAMEA10254567	2086207	70	29803	173271	509	73936	10	99.6215	0.368056
B648	SAMEA10254568	2076872	88	23600.8	202594	517	64046	12	99.5769	0.9375
B7191	SAMEA10254569	2099468	68	30874.5	238345	503	72553	9	99.4206	0.3125
B7247	SAMEA10254746	2096719	91	23040.9	128545	510	46289	16	99.3043	0.4375
B7369	SAMEA10254570	2019599	74	27291.9	147538	500	69598	10	99.5694	0.833333
B754	SAMEA10254571	2023733	65	31134.3	186404	547	72129	10	99.6215	0.3125
B783	SAMEA10254572	2078628	74	28089.6	136918	500	57389	14	99.4132	0.661765
B8001	SAMEA10254573	2062715	98	21048.1	186845	503	55920	13	99.4653	0.9375
B817	SAMEA10254574	2044786	65	31458.2	167679	512	75256	10	99.5248	0.645833
B8253	SAMEA10254575	2096799	75	27957.3	145627	500	52025	13	99.4653	0.354167
B829	SAMEA10254576	2122751	127	16714.6	151231	501	45508	15	99.5126	0.59375
B8729	SAMEA10254747	2027609	72	28161.2	166962	541	52515	13	99.4132	0.46875
B8839	SAMEA10254748	2123362	76	27939	144386	503	65592	12	99.6215	0.3125
B8915	SAMEA10254578	2086941	103	20261.6	117557	500	49298	16	99.7778	0.729167
B9209	SAMEA10254749	2040763	66	30920.7	322828	524	56819	9	99.7331	0.479167
B9304	SAMEA10254579	2282917	223	10237.3	102602	504	38451	21	99.6215	2.06168
B9623	SAMEA10254580	2170536	96	22609.8	185346	501	56023	13	99.2569	0.364583
B9838	SAMEA10254750	2024634	66	30676.3	185433	509	72560	10	99.6215	0.3125
B9841	SAMEA10254581	2075263	89	23317.6	122141	540	55940	15	99.6215	0.3125
B9878	SAMEA10254582	2037848	86	23695.9	185721	502	64495	11	99.5647	0.625
BA11706	SAMEA10254583	2054076	78	26334.3	121051	502	58515	13	99.6215	0.40522
BA12377	SAMEA10254752	2113691	77	27450.5	176011	507	72787	10	99.6215	0.368056
BA12954	SAMEA10254584	2032441	85	23911.1	130821	500	57467	13	99.6215	0.625
BA13636	SAMEA10254585	2057255	86	23921.6	120975	506	57463	13	99.6076	0.625
BA13825	SAMEA10254753	2068215	81	25533.5	165903	522	57209	12	99.4792	1
BA15035	SAMEA10254754	2073191	65	31895.2	187604	502	65512	10	99.7778	0.3125
BA15541	SAMEA10254586	2072425	78	26569.5	161211	502	56365	10	99.6215	0.446181
BA16151	SAMEA10254755	2074715	57	36398.5	192808	500	77820	10	99.6215	0.520833
BA16159	SAMEA10254756	2000885	56	35730.1	195691	568	71891	10	99.4132	0.3125
BA16452	SAMEA10254587	2135088	97	22011.2	254073	511	49159	13	99.7778	1.31155
BA17545	SAMEA10254757	2235425	200	11177.1	194751	500	50951	14	99.4653	3.89113
BA17741	SAMEA10254588	2112864	86	24568.2	177078	511	55297	12	99.0278	0.890152
BA17982	SAMEA10254589	2140073	80	26750.9	153299	505	63645	12	99.3686	1.13439
BA18549	SAMEA10254758	2051524	86	23854.9	136872	504	53846	13	99.6215	0.927083
BA1900	SAMEA10254590	1986614	83	23935.1	157029	515	62049	13	99.7778	0.5625
BA19144	SAMEA10254759	2087772	146	14299.8	171422	501	51975	13	99.4653	0.782967
BA19721	SAMEA10254760	2076331	76	27320.1	117617	514	68681	12	99.7778	0.3125
BA20065	SAMEA10254591	2060827	78	26420.9	186691	504	66920	11	99.5769	0.357143
BA2163	SAMEA10254592	2135465	95	22478.6	170957	508	50305	14	99.4132	0.3125
BA22559	SAMEA10254593	2194843	95	23103.6	137376	501	52368	15	99.4132	2.2877
BA226	SAMEA10254761	2087520	69	30253.9	148635	568	58841	11	99.6215	0.625
BA2322	SAMEA10254762	2012884	83	24251.6	102025	559	49492	14	99.4653	0.3125
BA24831	SAMEA10254594	2088855	83	25166.9	180083	506	64528	10	99.6215	0.604167
BA24912	SAMEA10254595	2040410	67	30453.9	136844	500	70413	11	99.6215	0.78125
BA2532	SAMEA10254763	2196866	87	25251.3	190410	519	46041	16	99.5769	0.675654
BA2735	SAMEA10254765	2010404	63	31911.2	194530	567	80274	9	99.6215	0.520833
BA27715	SAMEA10254767	2091931	56	37355.9	332947	564	65820	8	99.6215	1.19391
BA27931	SAMEA10254768	2023720	68	29760.6	133257	514	55942	12	99.6215	0.3125
BA28145	SAMEA10254769	2067249	46	44940.2	235914	635	83660	8	99.6215	0.520833
BA28992	SAMEA10254770	2072476	76	27269.4	145135	501	58693	13	99.5694	0.3125
BA30007	SAMEA10254771	2044688	66	30980.1	134446	507	69853	10	99.6215	0.368056
BA30775	SAMEA10254772	2034479	78	26083.1	180543	595	50051	11	99.2569	0.3125
BA30794	SAMEA10254773	2075377	119	17440.1	121777	501	57364	13	99.6215	0.73989
BA30819	SAMEA10254774	2013997	82	24560.9	185378	515	57603	12	99.4653	0.3125
BA32167	SAMEA10254775	2019024	62	32564.9	235925	503	70738	11	98.9965	0.520833
BA33535	SAMEA10254776	2081599	75	27754.7	135054	501	54587	14	99.6215	0.364583
BA34409	SAMEA10254777	2124714	61	34831.4	259108	507	62283	10	99.5174	0.6875
BA34483	SAMEA10254778	2120685	88	24098.7	131812	502	50213	13	99.6215	0.532517
BA34574	SAMEA10254597	2111056	92	22946.3	145866	503	71346	11	99.4206	0.661765
BA35062	SAMEA10254779	2064274	48	43005.7	187481	505	81723	8	99.6215	0.520833
BA35165	SAMEA10254780	2167082	111	19523.3	155121	508	57914	12	99.6215	0.476118
BA35779	SAMEA10254781	2050786	128	16021.8	141473	500	54105	14	99.5694	0.3625
BA36057	SAMEA10254782	2053555	65	31593.2	161273	522	68763	10	99.5769	0.357143
BA36178	SAMEA10254783	2045408	71	28808.6	148635	568	55537	13	99.6215	0.625
BA36460	SAMEA10254784	2112221	99	21335.6	113047	507	49666	14	99.7778	0.374466
BA37091	SAMEA10254785	2065670	77	26826.9	132757	517	46630	14	98.9965	0.520833
BA37263	SAMEA10254786	1982739	61	32503.9	244969	509	53563	11	99.4653	0.364583
BA37384	SAMEA10254787	2112193	60	35203.2	192764	506	65170	11	99.7778	0.625
BA3769	SAMEA10254788	1985593	64	31024.9	202196	506	63496	11	99.2644	1.05556
BA37812	SAMEA10254789	2044032	51	40079.1	222005	525	73317	9	99.6215	0.875
BA37850	SAMEA10254790	2049807	67	30594.1	127223	530	58739	13	99.7778	0.520833
BA38667	SAMEA10254791	2234458	247	9046.39	130929	505	41006	19	99.4653	2.90875
BA39093	SAMEA10254792	2068343	75	27577.9	166498	524	53839	13	99.6215	0.364583
BA39586	SAMEA10254793	2109134	93	22678.9	140009	501	55537	12	99.6215	0.78125
BA39663	SAMEA10254794	2035555	80	25444.4	130724	503	57435	12	99.6215	0.625
BA3982	SAMEA10254795	2139638	65	32917.5	140954	506	69103	11	99.6215	0.420139
BA40255	SAMEA10254796	2069494	72	28743	151210	527	45608	14	99.309	0.5625
BA4099	SAMEA10254797	2123469	69	30774.9	238654	702	56270	9	98.9965	0.334052
BA41281	SAMEA10254798	2051643	63	32565.8	153539	557	55142	13	99.6215	0.625
BA452	SAMEA10254799	2059668	91	22633.7	148635	502	55557	13	99.6215	0.625
BA4726	SAMEA10254800	2017852	68	29674.3	146949	505	66398	11	99.4653	0.3125
BA539-CS34	SAMEA10254598	2071497	73	28376.7	187481	503	74129	10	99.6215	0.572917
BA5812	SAMEA10254599	2088605	83	25163.9	137477	512	48871	15	99.6215	0.520833
BA6632	SAMEA10254801	2077948	90	23088.3	161500	542	45649	15	99.6215	0.520833
BA703	SAMEA10254802	2066945	40	51673.6	256284	503	81687	7	99.6215	0.520833
BA7199	SAMEA10254803	2064815	60	34413.6	185974	582	68858	10	99.6215	0.520833
BA7445	SAMEA10254804	2105708	91	23139.7	126263	523	55561	13	99.6215	0.625
BA7498	SAMEA10254600	1980938	70	28299.1	184815	501	63177	11	99.3686	1.14484
BA7814	SAMEA10254805	2016748	72	28010.4	98994	578	49683	14	99.2569	0.3125
BA8548	SAMEA10254806	2105944	107	19681.7	118988	513	55533	13	99.6215	0.666667
BA898	SAMEA10254807	2198853	119	18477.8	115976	502	35213	20	99.7778	0.9375
BA9677	SAMEA10254808	2114232	89	23755.4	106329	525	48871	15	99.6215	0.326389
BA9941-LIB43393	SAMEA10254809	1996757	47	42484.2	237971	589	80445	8	99.7778	0.982143
BB1453	SAMEA10254601	2066393	56	36899.9	251045	557	96804	7	99.4206	0.703431
BB170	SAMEA10254810	2007879	56	35855	178862	547	78390	9	99.6215	0.3125
BB2012	SAMEA10254602	2038124	58	35140.1	246903	530	74809	9	99.6215	0.3125
BB293	SAMEA10254603	2075265	67	30974.1	148088	520	78828	10	99.399	0.3125
BB3400	SAMEA10254604	2011635	70	28737.6	186840	558	56013	11	99.4653	0.3125
BB3874	SAMEA10254605	2030115	76	26712	186765	500	53694	12	99.2569	0.682598
BB4703	SAMEA10254606	2078185	75	27709.1	228397	510	55854	12	99.5769	0.9375
BB6639	SAMEA10254607	2089249	91	22958.8	136424	549	45729	14	99.6215	0.625
BM224	SAMEA10254608	2164768	82	26399.6	162711	527	58024	11	99.1528	0.368056
BM826	SAMEA10254811	2118948	90	23543.9	186687	545	55249	12	99.6215	0.625
BP10619	SAMEA10254609	2088542	91	22951	154781	500	73307	10	99.6215	0.493056
BP10912	SAMEA10254610	2071288	70	29589.8	201843	504	66476	11	99.6215	0.520833
BP10965	SAMEA10254812	2090577	75	27874.4	118988	504	57188	13	99.6215	0.666667
BP1224	SAMEA10254611	2076927	68	30543	152792	501	73307	10	99.6215	0.638889
BP12657	SAMEA10254813	2089303	79	26446.9	118988	568	55557	13	99.6215	0.625
BP13373	SAMEA10254612	2074943	71	29224.5	196094	506	67661	8	99.6215	0.3125
BP13593	SAMEA10254519	2024163	74	27353.5	130993	503	51340	13	99.6215	0.3125
BP14170	SAMEA10254614	2100630	68	30891.6	238190	501	86225	8	99.5144	0.3125
BP14249	SAMEA10254814	2057795	74	27808	153659	544	54878	12	99.6215	0.625
BP15033	SAMEA10254815	2079066	58	35846	154667	507	99110	9	99.6215	0.430556
BP15060	SAMEA10254816	2057274	74	27801	173618	537	53737	12	99.6215	0.520833
BP15252	SAMEA10254817	2036240	88	23139.1	122029	500	53876	14	99.6215	0.4
BP1535	SAMEA10254818	2089716	60	34828.6	202517	502	88277	8	99.4206	0.3125
BP15351	SAMEA10254819	2151389	84	25611.8	126522	508	51981	15	99.4653	0.3125
BP15383	SAMEA10254820	2080560	85	24477.2	185535	502	77886	9	99.6215	1.45283
BP15635	SAMEA10254615	2149023	91	23615.6	106329	507	55169	16	99.4132	0.368056
BP15680	SAMEA10254616	2083656	75	27782.1	133413	505	70083	11	99.6215	0.440972
BP16114	SAMEA10254617	2024644	88	23007.3	130896	502	55602	13	99.4132	0.3125
BP16559	SAMEA10254821	2132876	69	30911.2	155589	518	87409	10	99.5769	0.40625
BP17189	SAMEA10254822	2160707	105	20578.2	89888	510	43167	19	99.5769	0.675654
BP1723	SAMEA10254618	2001519	64	31273.7	183859	502	56512	10	99.6215	0.3125
BP17253	SAMEA10254823	2113146	95	22243.6	126263	512	55249	14	98.9965	0.625
BP17459	SAMEA10254824	2108395	68	31005.8	204427	513	71390	10	99.6215	0.8125
BP17839	SAMEA10254825	2068778	67	30877.3	200506	503	53374	11	99.5848	0.520833
BP18177	SAMEA10254826	2260073	273	8278.66	106329	500	48160	17	99.6215	2.55273
BP18587	SAMEA10254827	2007053	68	29515.5	121063	501	54374	14	99.6215	0.3125
BP1939	SAMEA10254619	2012347	82	24540.8	166494	500	53841	13	99.6215	0.357143
BP2377	SAMEA10254828	2113226	77	27444.5	128269	507	65846	12	99.6215	0.368056
BP2523	SAMEA10254620	2192985	111	19756.6	100858	510	33495	19	99.6997	1.25
BP2652	SAMEA10254829	2041382	70	29162.6	229314	532	53928	12	99.6215	0.3125
BP2690	SAMEA10254830	2034152	70	29059.3	182425	522	66410	10	99.5769	0.3125
BP2732	SAMEA10254831	2068383	65	31821.3	226206	696	56618	10	99.6215	0.520833
BP3615	SAMEA10254832	2094021	64	32719.1	180161	505	79797	10	99.5769	0.3125
BP3781	SAMEA10254621	2123831	83	25588.3	157977	506	52053	14	99.6215	0.666667
BP3896	SAMEA10254833	2095765	62	33802.7	228894	566	63576	11	99.7778	0.354167
BP4358	SAMEA10254834	2012644	67	30039.5	261049	525	51718	10	99.7331	0.479167
BP4663	SAMEA10254622	2083601	85	24513	130674	504	41481	16	99.6215	0.9375
BP5100	SAMEA10254835	2085832	81	25751	126263	542	57188	13	99.6215	0.666667
BP5337	SAMEA10254623	2085348	93	22423.1	107994	506	48245	16	99.3239	0.416667
BP5480	SAMEA10254624	2071990	69	30028.8	237145	518	60424	10	99.559	0.354167
BP6074	SAMEA10254836	2068799	94	22008.5	238498	528	45429	14	99.5769	0.479167
BP61	SAMEA10254837	2112958	86	24569.3	163562	502	63155	11	99.6215	0.326389
BP6131	SAMEA10254625	2046362	71	28822	121057	502	57464	13	99.6215	0.3125
BP6362	SAMEA10254838	2074399	77	26940.2	130896	503	45904	15	99.6215	0.3125
BP6437	SAMEA10254839	2146201	83	25857.8	106141	544	52363	16	99.6215	0.368056
BP6460	SAMEA10254626	2070550	81	25562.3	162024	527	48045	15	99.7778	0.625
BP7573	SAMEA10254840	2088997	79	26443	126263	543	55557	12	99.6215	0.625
BP7704	SAMEA10254841	2195002	110	19954.6	100869	505	33495	19	99.7778	1.25
BP8272	SAMEA10254627	2025361	75	27004.8	133212	519	55550	13	99.6215	0.3125
BP842	SAMEA10254842	2086073	61	34197.9	325467	564	69537	9	99.4132	0.520833
BP8877	SAMEA10254843	1989998	68	29264.7	116548	526	55219	13	99.5848	0.6875
BP9155	SAMEA10254844	2149489	71	30274.5	194713	501	54746	13	99.4653	0.349265
BV1090	SAMEA10254628	2085584	75	27807.8	148120	518	64326	12	99.6215	0.3125
BV1152	SAMEA10254629	2075721	84	24711	106143	503	53262	14	99.6215	0.520833
BV1242	SAMEA10254845	2095833	53	39544	233236	502	84220	8	99.6215	0.520833
C021	SAMEA10254630	2119931	70	30284.7	157476	519	64841	12	99.3611	0.3125
C064	SAMEA10254846	2083792	75	27783.9	148086	508	59270	12	99.5769	1.92308
C1001	SAMEA10254631	2097605	93	22554.9	151211	506	45606	15	99.096	0.489583
C1039	SAMEA10254632	2062665	96	21486.1	145523	506	66345	12	99.5647	0.989583
C1067	SAMEA10254633	2109379	77	27394.5	177533	524	56257	11	99.6215	0.537725
C1081	SAMEA10254634	2068733	77	26866.7	174068	507	65054	11	99.6215	0.520833
C1161	SAMEA10254635	2092491	68	30771.9	141710	506	58531	12	99.4132	0.666667
C1411	SAMEA10254636	2124537	80	26556.7	180617	505	52861	12	99.6215	0.9375
C1451	SAMEA10254638	2128507	83	25644.7	186405	547	68559	11	99.6215	0.3125
C1745	SAMEA10254639	2097715	82	25581.9	161335	502	64073	12	99.7778	0.565476
C1834	SAMEA10254640	2061116	80	25764	259432	506	77495	10	99.6528	0.625
C210	SAMEA10254641	2026367	79	25650.2	186774	502	60020	11	99.5647	0.954392
C265	SAMEA10254847	2079472	69	30137.3	165577	510	61674	10	99.6215	0.3125
C268	SAMEA10254642	2054436	82	25054.1	136072	509	56331	12	99.399	0.3125
C33	SAMEA10254643	2070016	80	25875.2	186839	510	45882	14	99.4653	0.3125
C340	SAMEA10254644	2099032	63	33318	189887	512	73755	9	99.5769	0.42739
C383	SAMEA10254645	2135894	95	22483.1	240825	506	57954	12	99.4132	0.662493
C480	SAMEA10254646	2025221	75	27003	127390	547	59972	13	99.5647	0.3125
C488	SAMEA10254647	2076697	73	28447.9	186679	512	72179	10	99.5647	0.3125
C533	SAMEA10254648	2130591	80	26632.4	130989	509	57236	13	99.4132	0.3125
C538	SAMEA10254649	2121247	81	26188.2	152571	500	67016	12	99.7778	0.4375
C5503	SAMEA10254650	2062142	69	29886.1	136918	522	68058	12	99.4132	0.661765
C553	SAMEA10254651	2058122	76	27080.5	226904	508	57376	11	98.9965	0.368056
C639	SAMEA10254653	1994143	57	34985	257846	501	65415	8	99.7778	0.3125
C709	SAMEA10254654	2025792	78	25971.7	185706	540	72061	10	99.6215	0.390625
C728	SAMEA10254655	2100431	82	25615	171931	527	66246	11	99.1528	0.326389
C739	SAMEA10254657	2058673	88	23394	117581	552	47100	16	99.7778	0.364583
C811	SAMEA10254658	2019771	73	27668.1	122230	508	56014	13	99.4206	0.3125
C858	SAMEA10254659	2121894	74	28674.2	164909	504	63926	11	99.4206	0.625
C8653	SAMEA10254660	2103046	80	26288.1	131148	506	54956	14	99.4132	0.3125
C880	SAMEA10254661	2141880	223	9604.84	186818	501	64494	11	99.5647	1.11979
C893	SAMEA10254662	2123534	102	20819	177856	507	40724	16	99.5248	0.3125
C939	SAMEA10254848	2082414	57	36533.6	260864	502	75653	9	99.2569	0.682598
C960	SAMEA10254663	2031526	89	22826.1	180869	504	60092	12	99.5647	0.985577
CHE00024	SAMEA10254849	2714621	973	2789.95	130487	500	40350	20	99.6215	1.69329
CHE00038	SAMEA10254850	2024898	66	30680.3	121806	546	53983	13	99.6215	0.3125
CHE00058	SAMEA10254851	2029897	67	30297	243742	510	83403	8	99.6215	0.354167
CHE00077	SAMEA10254852	2093978	96	21812.3	292112	503	114283	7	99.4206	0.888254
CHE00086	SAMEA10254853	2070438	57	36323.5	155085	507	99518	8	99.6215	0.430556
CHE00088	SAMEA10254854	2072571	64	32383.9	210447	551	49348	11	98.9965	0.520833
CHE00110	SAMEA10254855	2035039	60	33917.3	130704	503	57479	13	99.6215	0.3125
CHE00130	SAMEA10254856	2117882	88	24066.8	119100	502	58944	13	99.6215	0.625
CHE00197	SAMEA10254857	2094827	80	26185.3	126327	506	52415	13	99.4653	0.3125
CHE00250	SAMEA10254858	2011221	63	31924.1	124392	503	58260	12	99.6215	0.3125
CHE00267	SAMEA10254859	2061203	54	38170.4	232378	555	83793	8	99.6215	0.520833
CHE00278	SAMEA10254860	2124988	62	34274	231177	502	77544	9	99.3764	0.364583
CHE00648	SAMEA10254861	2072164	68	30473	185513	500	73377	9	99.6046	0.670833
CHE00674	SAMEA10254862	2179023	120	18158.5	123609	501	49549	15	99.7778	0.99285
CHE00708	SAMEA10254863	2225122	130	17116.3	125274	507	39179	19	99.5769	1.34232
CHE00720	SAMEA10254864	2099929	104	20191.6	121518	502	55249	13	99.6215	0.7
CHE00953	SAMEA10254865	2030980	77	26376.4	219225	503	54916	12	99.6215	0.3125
CHE1129	SAMEA10254866	2029975	67	30298.1	190634	542	58860	11	99.6215	0.390625
CHE2169	SAMEA10254867	2074543	85	24406.4	121506	510	54916	13	99.4132	0.666667
CHE2186	SAMEA10254868	2149828	101	21285.4	106337	500	48919	15	99.6215	0.493056
CHE3848	SAMEA10254869	2118073	76	27869.4	214269	500	55435	11	99.6215	0.3125
CHE3926	SAMEA10254870	2094645	82	25544.5	177930	506	58853	13	99.4653	0.641892
CHE5559	SAMEA10254871	1960584	62	31622.3	190261	503	65125	10	99.5769	0.3125
CHE721709	SAMEA10254872	2113740	102	20722.9	149564	504	58651	13	99.6215	0.985425
CHE988-10973	SAMEA10254873	2110777	86	24543.9	148635	533	55263	13	99.6215	1.275
CS06	SAMEA10254874	2052745	86	23869.1	132629	506	50816	13	99.7778	0.75
CS065	SAMEA10254664	2063959	65	31753.2	162779	525	71872	10	99.5769	0.703431
CS10171	SAMEA10254665	2055053	56	36697.4	241911	512	82403	8	99.5769	0.349265
CS1031	SAMEA10254875	2030156	72	28196.6	205981	510	54078	12	99.6215	0.354167
CS1063	SAMEA10254876	2099112	65	32294	186081	507	61542	11	99.4206	0.520833
CS1102	SAMEA10254877	2094153	43	48701.2	189887	614	105717	8	99.5769	0.349265
CS1139	SAMEA10254878	2060467	69	29861.8	176567	509	56129	11	99.6215	0.326389
CS1150	SAMEA10254666	2016863	71	28406.5	147538	527	69598	10	99.5694	0.5625
CS1163	SAMEA10254879	2180486	85	25652.8	137869	506	57234	13	99.4132	0.666667
CS1169	SAMEA10254667	2179448	88	24766.5	155223	525	56028	14	99.4653	0.401348
CS1180	SAMEA10254668	2063486	80	25793.6	201199	506	48796	12	99.6215	0.520833
CS1193	SAMEA10254881	2087811	73	28600.2	118980	537	72113	12	99.6215	0.625
CS1237	SAMEA10254669	2026675	91	22271.2	92960	500	45097	16	99.4653	0.3125
CS1285	SAMEA10254882	2032601	70	29037.2	166962	568	55890	12	99.4132	0.46875
CS1440	SAMEA10254883	2054603	90	22828.9	322828	503	57222	9	99.7331	0.479167
CS1450	SAMEA10254884	2096062	91	23033.7	155286	509	54730	14	98.7436	0.520833
CS1581	SAMEA10254670	2034353	82	24809.2	186404	501	63983	11	99.5647	0.625
CS1682	SAMEA10254885	1981689	61	32486.7	160510	588	53609	11	99.3686	0.520833
CS1698	SAMEA10254886	2068345	64	32317.9	200521	696	55593	10	99.6215	0.520833
CS20	SAMEA10254671	2017639	72	28022.8	186849	526	55820	13	99.4653	0.3125
CS2079	SAMEA10254887	2124233	54	39337.7	259032	579	73699	9	99.5174	0.6875
CS210	SAMEA10254672	2013898	71	28364.8	186840	558	60111	11	99.4653	0.3125
CS2132	SAMEA10254888	2069358	50	41387.2	154780	507	90048	9	99.6215	0.430556
CS2139	SAMEA10254889	2031349	62	32763.7	160855	525	62308	12	99.6215	0.3125
CS2143	SAMEA10254890	2091720	62	33737.4	179835	592	62422	10	99.6215	0.520833
CS217	SAMEA10254673	2113945	120	17616.2	125006	502	46526	15	99.4965	0.677083
CS221	SAMEA10254891	2186746	84	26032.7	137871	506	57232	13	99.4132	0.666667
CS2240	SAMEA10254892	2041717	89	22940.6	141117	507	57423	14	99.6215	0.625
CS2254	SAMEA10254893	2025355	67	30229.2	139842	532	53883	14	99.6215	0.3125
CS2464	SAMEA10254894	2062191	89	23170.7	149693	504	49637	14	99.4653	0.349265
CS257	SAMEA10254674	2026560	62	32686.5	185657	512	76727	9	99.5647	0.3125
CS269	SAMEA10254675	1982736	73	27160.8	165080	500	58711	12	99.5848	0.354167
CS281	SAMEA10254676	2026189	89	22766.2	98994	503	48937	15	99.4653	0.3125
CS336	SAMEA10254677	2130597	105	20291.4	125840	505	55249	14	99.6215	0.666667
CS341	SAMEA10254896	2073391	71	29202.7	260727	508	73451	10	99.2569	0.682598
CS386	SAMEA10254678	2019420	56	36061.1	177114	504	82148	9	99.6215	0.9375
CS395	SAMEA10254679	1999160	73	27385.8	165360	511	55163	12	99.6215	0.354167
CS405	SAMEA10254897	2128128	55	38693.2	285375	527	116565	7	99.4653	0.482639
CS447	SAMEA10254898	2020965	51	39626.8	383159	513	78410	8	99.7778	0.3125
CS463	SAMEA10254680	1954594	61	32042.5	186028	532	77352	8	99.7778	0.625
CS468	SAMEA10254681	1956012	71	27549.5	242198	509	62821	8	99.7778	0.625
CS522	SAMEA10254682	2157459	74	29154.8	342341	502	72245	9	99.4653	0.989583
CS596	SAMEA10254684	2126016	89	23887.8	136279	503	52903	12	99.6215	0.3125
CS62	SAMEA10254899	2056825	83	24781	151063	515	49633	11	99.5769	0.9375
CS620	SAMEA10254685	1994576	79	25247.8	220523	512	68036	10	99.1602	0.520833
CS644	SAMEA10254900	2113026	74	28554.4	106329	544	58611	15	99.6215	0.326389
CS646	SAMEA10254686	2098722	115	18249.8	213447	502	46612	12	99.7778	0.479167
CS677	SAMEA10254687	2031761	72	28218.9	186704	500	64494	11	99.5647	0.3125
CS692	SAMEA10254688	2090230	95	22002.4	103711	524	43284	17	99.6215	0.625
CS703	SAMEA10254901	2143367	78	27479.1	202531	537	58006	11	99.7778	0.374466
CS70323	SAMEA10254689	2128137	77	27638.1	137073	508	72523	11	99.399	0.443015
CS724	SAMEA10254690	2060042	94	21915.3	151232	512	45261	15	99.5126	0.59375
CS745	SAMEA10254691	2087441	90	23193.8	118995	522	55452	14	99.4653	0.349265
CS750	SAMEA10254692	2057622	79	26045.8	186404	513	72132	11	99.4866	1.0625
CS837	SAMEA10254902	2040100	67	30449.2	150947	514	65237	12	99.0486	0.3125
CS871	SAMEA10254903	2054948	75	27399.3	158033	503	56035	12	99.6215	0.5625
CS88	SAMEA10254694	2026315	64	31661.2	121777	511	58537	13	99.6215	0.3125
CS97	SAMEA10254905	2095757	87	24089.2	151041	509	45606	15	99.5126	0.4375
F241	SAMEA10254695	2083441	90	23149.3	114665	512	50390	14	99.7778	0.3125
FA203	SAMEA10254696	2093902	76	27551.3	259432	538	59375	11	99.6528	0.3125
FA29	SAMEA10254906	2028541	49	41398.8	215938	597	98482	7	99.7778	0.3125
FA91	SAMEA10254697	2044342	64	31942.8	246903	528	74809	9	99.6215	0.520833
FF101	SAMEA10254907	2055750	55	37377.3	250561	510	65159	10	99.6215	0.3125
FF1040	SAMEA10254698	2083179	89	23406.5	200406	508	54995	11	99.6215	0.520833
FF1071	SAMEA10254908	2151849	84	25617.2	128373	593	54870	15	99.7778	0.4375
FF1147	SAMEA10254909	2015535	65	31008.2	185553	505	65492	11	99.4653	0.3125
FF1296	SAMEA10254910	2117596	58	36510.3	338776	561	77152	9	99.6215	0.9375
FF1547	SAMEA10254911	2121580	74	28670	195827	671	55067	13	99.7778	0.572917
FF1708	SAMEA10254912	2117110	72	29404.3	142711	522	56150	12	99.6215	0.390625
FF173	SAMEA10254913	2075377	82	25309.5	128789	566	57061	13	99.7778	0.3125
FF174	SAMEA10254914	2109841	68	31027.1	291988	503	61591	10	99.7778	0.729167
FF178	SAMEA10254915	2024510	66	30674.4	166405	543	58537	12	99.6215	0.3125
FF213	SAMEA10254916	2011035	64	31422.4	182857	572	73814	9	99.6215	0.520833
FF2488	SAMEA10254917	2065016	48	43021.2	237634	505	77886	8	99.6215	0.520833
FF2989	SAMEA10254918	2070485	72	28756.7	199292	504	73127	9	99.5735	0.545833
FF3081	SAMEA10254919	2050267	88	23298.5	171422	507	55353	12	99.4653	1.26562
FF3440	SAMEA10254920	2024173	72	28113.5	130821	578	53397	14	99.4653	0.3125
FF367	SAMEA10254922	2076117	56	37073.5	267942	509	84220	8	99.6215	0.520833
FF3807	SAMEA10254699	2018345	84	24027.9	119002	505	60111	13	99.4653	0.3125
FF383	SAMEA10254924	2061876	46	44823.4	288226	513	84969	7	99.6215	0.520833
FF472	SAMEA10254925	2045518	69	29645.2	205889	503	53554	12	99.6215	0.354167
FF479	SAMEA10254926	2156289	64	33692	161162	518	68823	12	99.7778	0.4375
FF627	SAMEA10254927	2072511	69	30036.4	193541	506	59150	11	99.6215	0.3125
FF641	SAMEA10254928	2176462	78	27903.4	106329	511	56050	15	99.6215	0.368056
FF71	SAMEA10254929	2164257	86	25165.8	122254	508	48980	14	99.7778	0.75
FF728	SAMEA10254930	2088059	76	27474.5	99752	509	65391	13	99.7778	0.419643
FF74	SAMEA10254700	2218095	197	11259.4	144298	500	45114	15	99.4653	3.97857
FF761	SAMEA10254931	2010086	67	30001.3	185553	578	65539	11	99.4653	0.3125
FF89	SAMEA10254932	2192739	108	20303.1	115896	502	36147	19	99.7778	0.9375
FP018	SAMEA10254701	2125597	78	27251.2	131380	504	64841	12	99.3611	0.349265
FP242	SAMEA10254702	2095702	88	23814.8	122395	514	47923	15	99.4653	0.349265
FP26	SAMEA10254703	2174905	74	29390.6	140962	507	65832	12	99.5769	0.3125
FP317	SAMEA10254934	2007873	76	26419.4	158600	561	51905	14	98.0278	0.520833
FP65	SAMEA10254704	2055608	89	23096.7	151063	508	45508	15	99.5126	0.4375
NILA726214	SAMEA10254935	2045082	79	25887.1	121056	502	52958	14	99.6215	0.46875

## Sheet: StrainInfo
GenomeID	GPSC	ST	aroE	gdh	gki	recP	spi	xpt	ddl
5592	23	90	5	6	1	2	6	3	4
8630	10	5034	12	19	2	17	6	22	5
586242	37	17208	7	62	1	16	6	20	5
676867	1	236	15	16	19	15	6	20	26
694432	67	1233	10	11	34	16	15	1	145
732513	61	11346	10	16	54	10	15	1	31
734098	57	6029	1	5	29	1	43	20	8
734548	8	4219	16	12	9	1	7	33	33
734808	10	13727	12	19	2	1	6	22	26
738452	23	90	5	6	1	2	6	3	4
739500	6	156	7	11	10	1	6	8	1
739705	37	874	7	62	1	2	6	20	5
742950	1	2812	4	16	19	15	6	20	260
6692-J	2	17209	13	16	4	1	7	19	18
7369-D	251	499	16	32	4	5	17	92	17
B10167	23	90	5	6	1	2	6	3	4
B10200	69	17210	7	13	4	16	15	79	17
B1086	54	4908	2	11	10	5	6	129	17
B11622	261	17211	12	112	~58	5	6	170	14
B1186	10	12474	12	19	8	83	6	146	14
B12655	30	3735	2	8	62	16	6	130	309
B12756	101	2854	7	8	8	6	17	6	14
B12949	9	63	2	5	36	12	17	21	14
B1304	2	303	10	5	4	1	7	19	9
B1377	678	11357	5	12	8	16	6	1	6
B1418	8	289	16	12	9	1	41	33	33
B16247	6	11921	7	11	10	1	6	667	1
B1641	25	4209	1	32	97	5	6	88	18
B1663	2	303	10	5	4	1	7	19	9
B16722	6	11921	7	11	10	1	6	667	1
B1865-J	10	15691	12	19	2	17	6	5	14
B18768	NA	4160	10	16	54	1	15	1	75
B19	8	289	16	12	9	1	41	33	33
B19352	69	17210	7	13	4	16	15	79	17
B1961-1	8	289	16	12	9	1	41	33	33
B1961-2	86	9438	2	5	54	5	17	1	9
B20059	196	6025	8	5	4	3	6	1	168
B20123	23	3808	5	6	207	2	6	3	4
B20742	976	15706	2	34	4	5	17	1	14
B2187	2	303	10	5	4	1	7	19	9
B2236	NA	13174	2	5	54	4	9	33	5
B22370	1	271	4	16	19	15	6	20	26
B23021	47	386	32	28	1	1	15	52	14
B2393	2	303	10	5	4	1	7	19	9
B2471	217	5258	2	5	4	10	13	1	18
B24714	30	3735	2	8	62	16	6	130	309
B25331	86	2712	15	11	54	5	103	27	9
B2713	373	17212	2	11	4	10	17	130	17
B27150	16	81	4	4	2	4	4	1	1
B27417	11	6787	8	9	2	16	1	14	1
B28794	69	17210	7	13	4	16	15	79	17
B2943	11	17214	8	9	2	16	1	19	1
B29599	10	17213	X	5	2	17	6	22	14
B2994	101	1078	7	8	8	6	10	6	14
B31346	116	5080	97	5	9	18	77	4	17
B3284	2	5044	13	16	4	1	7	19	17
B34007	43	4745	93	17	1	113	6	1	17
B3401	9	63	2	5	36	12	17	21	14
B3427	53	847	7	11	4	1	6	112	14
B3532	26	15695	12	5	111	8	6	112	14
B3651	309	14112	2	32	165	5	6	115	145
B37440	10	11824	6	5	2	17	17	22	14
B3935	2	5191	13	16	4	1	7	19	9
B3994	245	3022	109	10	4	1	9	19	9
B4068	361	10812	15	153	111	1	9	1	6
B418	307	17215	16	60	4	83	15	20	168
B4245	26	15695	12	5	111	8	6	112	14
B4410	10	230	12	19	2	17	6	22	14
B4599	217	5258	2	5	4	10	13	1	18
B4617	26	989	12	5	89	8	6	112	14
B4656	NA	17216	68	153	111	1	6	1	15
B4728	11	17218	8	10	36	16	1	X	1
B4771	67	1381	10	11	4	16	15	1	145
B4929	2	303	10	5	4	1	7	19	9
B4965	NA	8506	1	5	371	1	27	436	9
B4972	26	989	12	5	89	8	6	112	14
B4982	8	289	16	12	9	1	41	33	33
B5021	2	303	10	5	4	1	7	19	9
B5091	2	3081	10	18	4	1	7	232	9
B5162	8	5896	16	12	9	1	41	28	33
B5332	2	17217	179	5	4	1	17	19	145
B5458	2	5191	13	16	4	1	7	19	9
B5467	2	5672	179	5	4	1	17	19	9
B5519	86	2213	15	11	54	5	103	1	9
B5849	2	3081	10	18	4	1	7	232	9
B59	NA	17205	2	32	6	47	6	20	17
B593	1	236	15	16	19	15	6	20	26
B6027	9	63	2	5	36	12	17	21	14
B6047	150	6696	58	9	4	10	6	20	14
B6227	96	74	2	13	4	1	6	6	14
B633	9	63	2	5	36	12	17	21	14
B648	84	17219	16	5	9	10	17	277	6
B7191	67	1381	10	11	4	16	15	1	145
B7247	8	289	16	12	9	1	41	33	33
B7369	253	17220	1	10	54	16	15	115	168
B754	2	5191	13	16	4	1	7	19	9
B783	86	2213	15	11	54	5	103	1	9
B8001	2	3081	10	18	4	1	7	232	9
B817	NA	17221	16	11	15	160	6	112	9
B8253	NA	17222	1	5	4	1	17	20	168
B829	8	289	16	12	9	1	41	33	33
B8729	284	7711	180	38	9	16	6	28	168
B8839	16	81	4	4	2	4	4	1	1
B8915	217	5258	2	5	4	10	13	1	18
B9209	25	8501	2	32	97	5	6	88	18
B9304	9	842	2	5	36	55	17	21	14
B9623	2	303	10	5	4	1	7	19	9
B9838	2	5191	13	16	4	1	7	19	9
B9841	939	15811	1	5	720	1	668	14	5
B9878	2	5191	13	16	4	1	7	19	9
BA11706	1	2697	4	16	19	15	6	20	252
BA12377	9	63	2	5	36	12	17	21	14
BA12954	1	236	15	16	19	15	6	20	26
BA13636	1	17247	4	16	X	15	6	X	252
BA13825	282	1669	2	10	54	4	6	3	14
BA15035	104	6030	10	11	6	1	7	146	5
BA15541	9	63	2	5	36	12	17	21	14
BA16151	10	5034	12	19	2	17	6	22	5
BA16159	NA	17251	10	201	34	16	15	27	X
BA16452	16	17256	2	13	2	X	9	4	1
BA17545	37	874	7	62	1	2	6	20	5
BA17741	16	3170	4	4	2	1	6	1	1
BA17982	647	13262	15	5	15	1	15	1	1
BA18549	1	236	15	16	19	15	6	20	26
BA1900	43	4745	93	17	1	113	6	1	17
BA19144	699	6359	2	5	174	1	7	1	5
BA19721	8	4219	16	12	9	1	7	33	33
BA20065	647	13262	15	5	15	1	15	1	1
BA2163	652	6042	18	5	4	3	6	1	168
BA22559	23	90	5	6	1	2	6	3	4
BA226	6	11921	7	11	10	1	6	667	1
BA2322	2	303	10	5	4	1	7	19	9
BA24831	10	17224	12	19	2	2	6	22	26
BA24912	86	17257	15	38	X	5	103	27	9
BA2532	47	386	32	28	1	1	15	52	14
BA2735	10	2355	2	19	2	17	15	22	17
BA27715	91	16172	7	5	4	5	7	88	9
BA27931	2	5672	179	5	4	1	17	19	9
BA28145	10	1701	12	19	2	1	6	22	14
BA28992	492	17225	11	11	4	4	17	388	14
BA30007	9	15834	2	684	36	12	17	21	14
BA30775	496	7564	5	5	4	16	11	19	18
BA30794	1	320	4	16	19	15	6	20	1
BA30819	2	303	10	5	4	1	7	19	9
BA32167	NA	17226	12	5	2	1	6	33	14
BA33535	13	3620	10	25	4	4	15	20	28
BA34409	147	17227	1	8	82	16	81	1	14
BA34483	16	1591	4	4	113	4	4	1	1
BA34574	170	7689	43	5	4	10	7	79	255
BA35062	10	1701	12	19	2	1	6	22	14
BA35165	642	17228	8	8	4	3	6	3	168
BA35779	NA	9212	10	395	53	10	6	3	168
BA36057	647	13262	15	5	15	1	15	1	1
BA36178	6	11921	7	11	10	1	6	667	1
BA36460	91	373	7	13	4	5	7	88	9
BA37091	10	NA	12	19	2	17	6	22	X
BA37263	336	17229	2	5	9	8	125	14	288
BA37384	104	11916	68	310	62	10	77	1	5
BA3769	371	11454	2	32	165	1	6	1	14
BA37812	230	14463	5	11	70	16	6	19	18
BA37850	43	3214	10	17	4	38	6	14	6
BA38667	2	5672	179	5	4	1	17	19	9
BA39093	1	320	4	16	19	15	6	20	1
BA39586	6	11921	7	11	10	1	6	667	1
BA39663	1	236	15	16	19	15	6	20	26
BA3982	9	63	2	5	36	12	17	21	14
BA40255	NA	17230	8	5	4	38	6	1	9
BA4099	10	4782	160	19	2	17	6	22	14
BA41281	10	3135	5	19	2	17	6	22	9
BA452	6	11921	7	11	10	1	6	667	1
BA4726	2	303	10	5	4	1	7	19	9
BA539-CS34	10	1701	12	19	2	1	6	22	14
BA5812	40	8502	5	5	6	10	6	1	168
BA6632	236	17231	2	11	1	1	17	19	6
BA703	10	1701	12	19	2	1	6	22	14
BA7199	10	1701	12	19	2	1	6	22	14
BA7445	6	11921	7	11	10	1	6	667	1
BA7498	371	17258	467	32	165	1	6	X	14
BA7814	2	5002	10	5	4	1	17	19	9
BA8548	6	11921	7	11	10	1	6	667	1
BA898	38	9325	1	43	41	18	13	49	8
BA9677	23	90	5	6	1	2	6	3	4
BA9941-LIB43393	732	8254	8	5	5	1	6	20	442
BB1453	170	2856	43	5	1	10	7	79	255
BB170	2	217	10	18	4	1	7	19	9
BB2012	61	1794	10	16	54	1	15	1	31
BB293	245	17232	1	5	146	16	9	19	9
BB3400	2	3081	10	18	4	1	7	232	9
BB3874	206	5077	58	32	62	10	6	130	9
BB4703	84	17233	2	5	9	10	17	20	6
BB6639	26	989	12	5	89	8	6	112	14
BM224	251	499	16	32	4	5	17	92	17
BM826	6	11921	7	11	10	1	6	667	1
BP10619	9	13585	2	5	36	12	17	21	773
BP10912	10	5034	12	19	2	17	6	22	5
BP10965	6	11921	7	11	10	1	6	667	1
BP1224	9	13585	2	5	36	12	17	21	773
BP12657	6	11921	7	11	10	1	6	667	1
BP13373	10	230	12	19	2	17	6	22	14
BP13593	1	236	15	16	19	15	6	20	26
BP14170	67	1233	10	11	34	16	15	1	145
BP14249	10	11021	5	19	2	17	6	1	9
BP15033	9	13585	2	5	36	12	17	21	773
BP15060	10	1701	12	19	2	1	6	22	14
BP15252	1	320	4	16	19	15	6	20	1
BP1535	176	9491	6	301	54	10	7	79	190
BP15351	185	17259	7	57	1	X	6	1	19
BP15383	10	1701	12	19	2	1	6	22	14
BP15635	23	90	5	6	1	2	6	3	4
BP15680	9	13585	2	5	36	12	17	21	773
BP16114	1	236	15	16	19	15	6	20	26
BP16559	30	10551	2	8	62	12	6	130	309
BP17189	47	386	32	28	1	1	15	52	14
BP1723	3	1367	2	16	29	18	42	3	18
BP17253	6	11921	7	11	10	1	6	667	1
BP17459	10	8857	12	19	2	17	6	512	14
BP17839	10	12474	12	19	8	83	6	146	14
BP18177	23	1661	5	6	1	1	6	3	4
BP18587	1	320	4	16	19	15	6	20	1
BP1939	1	320	4	16	19	15	6	20	1
BP2377	9	63	2	5	36	12	17	21	14
BP2523	38	9325	1	43	41	18	13	49	8
BP2652	1	236	15	16	19	15	6	20	26
BP2690	102	7672	16	5	9	63	17	112	255
BP2732	10	17234	12	19	8	83	6	146	1
BP3615	67	1233	10	11	34	16	15	1	145
BP3781	13	17260	7	25	4	4	15	X	28
BP3896	43	4661	10	17	4	16	6	1	17
BP4358	25	17235	7	32	97	5	6	88	190
BP4663	1	236	15	16	19	15	6	20	26
BP5100	6	11921	7	11	10	1	6	667	1
BP5337	116	5080	97	5	9	18	77	4	17
BP5480	NA	17236	6	426	54	10	7	20	9
BP6074	NA	17261	X	32	9	5	6	X	190
BP61	9	63	2	5	36	12	17	21	14
BP6131	1	17262	4	16	X	15	6	20	X
BP6362	1	236	15	16	19	15	6	20	26
BP6437	23	90	5	6	1	2	6	3	4
BP6460	364	5000	8	201	6	4	9	20	118
BP7573	6	11921	7	11	10	1	6	667	1
BP7704	38	9325	1	43	41	18	13	49	8
BP8272	2	5672	179	5	4	1	17	19	9
BP842	91	11012	2	5	4	5	7	88	9
BP8877	59	558	18	12	4	44	14	77	97
BP9155	37	874	7	62	1	2	6	20	5
BV1090	10	1553	6	5	2	17	6	22	14
BV1152	236	14568	2	11	1	1	17	130	6
BV1242	10	13727	12	19	2	1	6	22	26
C021	37	6041	7	62	1	63	6	1	14
C064	84	3518	2	5	9	10	17	1	6
C1001	8	289	16	12	9	1	41	33	33
C1039	2	5191	13	16	4	1	7	19	9
C1067	10	1701	12	19	2	1	6	22	14
C1081	10	230	12	19	2	17	6	22	14
C1161	86	9438	2	5	54	5	17	1	9
C1411	40	4934	5	5	6	10	9	1	168
C1451	2	5191	13	16	4	1	7	19	9
C1745	209	8164	54	5	1	162	6	28	506
C1834	101	2854	7	8	8	6	17	6	14
C210	2	17238	1	16	4	1	7	19	9
C265	196	6025	8	5	4	3	6	1	168
C268	245	17239	1	10	146	12	9	19	94
C33	2	3081	10	18	4	1	7	232	9
C340	565	2711	10	13	19	5	15	1	145
C383	495	12814	2	11	4	5	6	768	9
C480	2	5191	13	16	4	1	7	19	9
C488	2	17263	13	~32	4	1	7	19	9
C533	361	10812	15	153	111	1	9	1	6
C538	8	289	16	12	9	1	41	33	33
C5503	86	2213	15	11	54	5	103	1	9
C553	9	842	2	5	36	55	17	21	14
C639	56	17240	43	60	9	1	11	14	5
C709	2	5191	13	16	4	1	7	19	9
C728	251	499	16	32	4	5	17	92	17
C739	217	5258	2	5	4	10	13	1	18
C811	2	217	10	18	4	1	7	19	9
C858	102	4894	2	5	4	63	17	112	17
C8653	361	10812	15	153	111	1	9	1	6
C880	2	5191	13	16	4	1	7	19	9
C893	30	12681	2	8	62	16	6	27	72
C939	206	5077	58	32	62	10	6	130	9
C960	2	5191	13	16	4	1	7	19	9
CHE00024	NA	236	15	16	19	15	6	20	26
CHE00038	1	320	4	16	19	15	6	20	1
CHE00058	9	4532	2	5	36	1	17	21	14
CHE00077	170	2856	43	5	1	10	7	79	255
CHE00086	9	13585	2	5	36	12	17	21	773
CHE00088	10	17264	12	19	2	17	6	22	X
CHE00110	1	236	15	16	19	15	6	20	26
CHE00130	6	156	7	11	10	1	6	8	1
CHE00197	185	17241	7	57	1	2	6	27	19
CHE00250	1	320	4	16	19	15	6	20	1
CHE00267	10	8857	12	19	2	17	6	512	14
CHE00278	10	17242	12	19	2	17	6	25	14
CHE00648	10	1701	12	19	2	1	6	22	14
CHE00674	91	373	7	13	4	5	7	88	9
CHE00708	47	315	20	28	1	1	15	14	14
CHE00720	6	11921	7	11	10	1	6	667	1
CHE00953	1	2812	4	16	19	15	6	20	260
CHE1129	1	320	4	16	19	15	6	20	1
CHE2169	6	17265	7	11	10	1	X	667	1
CHE2186	23	4250	5	6	4	2	6	3	4
CHE3848	16	81	4	4	2	4	4	1	1
CHE3926	14	242	15	29	4	21	30	1	14
CHE5559	32	3544	10	20	8	1	6	1	29
CHE721709	6	11921	7	11	10	1	6	667	1
CHE988-10973	6	11921	7	11	10	1	6	667	1
CS06	364	17243	8	32	6	4	6	20	118
CS065	170	14506	43	5	54	10	7	79	255
CS10171	565	2711	10	13	19	5	15	1	145
CS1031	13	473	7	25	4	4	15	20	28
CS1063	990	17244	15	60	4	12	238	3	17
CS1102	565	2711	10	13	19	5	15	1	145
CS1139	9	63	2	5	36	12	17	21	14
CS1150	253	17220	1	10	54	16	15	115	168
CS1163	86	10839	2	5	54	5	9	1	9
CS1169	37	17246	13	62	1	63	6	1	14
CS1180	10	15696	12	19	2	17	6	27	5
CS1193	6	156	7	11	10	1	6	8	1
CS1237	2	5002	10	5	4	1	17	19	9
CS1285	284	7711	180	38	9	16	6	28	168
CS1440	25	8501	2	32	97	5	6	88	18
CS1450	662	7643	12	8	62	5	6	88	14
CS1581	2	5191	13	16	4	1	7	19	9
CS1682	309	17266	2	32	165	171	664	3	145
CS1698	10	12474	12	19	8	83	6	146	14
CS20	2	3081	10	18	4	1	7	232	9
CS2079	147	17227	1	8	82	16	81	1	14
CS210	2	3081	10	18	4	1	7	232	9
CS2132	9	13585	2	5	36	12	17	21	773
CS2139	111	17248	10	128	1	43	98	1	20
CS2143	10	13727	12	19	2	1	6	22	26
CS217	34	17249	12	25	54	38	27	20	9
CS221	86	10839	2	5	54	5	9	1	9
CS2240	1	271	4	16	19	15	6	20	26
CS2254	1	271	4	16	19	15	6	20	26
CS2464	2	5672	179	5	4	1	17	19	9
CS257	2	5191	13	16	4	1	7	19	9
CS269	57	3358	1	2	29	1	43	14	8
CS281	2	5002	10	5	4	1	17	19	9
CS336	6	11921	7	11	10	1	6	667	1
CS341	206	5077	58	32	62	10	6	130	9
CS386	NA	605	10	16	54	1	6	3	15
CS395	57	3358	1	2	29	1	43	14	8
CS405	9	15651	11	38	36	12	17	21	14
CS447	69	17250	7	13	41	16	15	79	17
CS463	96	74	2	13	4	1	6	6	14
CS468	96	74	2	13	4	1	6	6	14
CS522	307	17215	16	60	4	83	15	20	168
CS596	26	15695	12	5	111	8	6	112	14
CS62	84	7622	10	5	9	5	13	1	6
CS620	309	14112	2	32	165	5	6	115	145
CS644	23	90	5	6	1	2	6	3	4
CS646	25	7522	1	32	97	5	6	88	17
CS677	2	5191	13	16	4	1	7	19	9
CS692	26	989	12	5	89	8	6	112	14
CS703	91	373	7	13	4	5	7	88	9
CS70323	245	2212	1	10	146	16	9	19	9
CS724	8	289	16	12	9	1	41	33	33
CS745	2	303	10	5	4	1	7	19	9
CS750	2	5191	13	16	4	1	7	19	9
CS837	2	5002	10	5	4	1	17	19	9
CS871	13	473	7	25	4	4	15	20	28
CS88	1	320	4	16	19	15	6	20	1
CS97	8	289	16	12	9	1	41	33	33
F241	8	4219	16	12	9	1	7	33	33
FA203	101	2854	7	8	8	6	17	6	14
FA29	56	15857	43	60	9	1	11	14	1020
FA91	61	1794	10	16	54	1	15	1	31
FF101	7	781	1	25	6	2	6	20	6
FF1040	10	12474	12	19	8	83	6	146	14
FF1071	8	5896	16	12	9	1	41	28	33
FF1147	2	303	10	5	4	1	7	19	9
FF1296	308	1294	5	8	8	1	9	1	149
FF1547	16	NA	2	13	2	X	9	4	1
FF1708	16	81	4	4	2	4	4	1	1
FF173	8	4219	16	12	9	1	7	33	33
FF174	91	17253	2	5	4	1	6	88	6
FF178	1	320	4	16	19	15	6	20	1
FF213	10	2355	2	19	2	17	15	22	17
FF2488	10	1701	12	19	2	1	6	22	14
FF2989	10	17267	12	X	2	1	6	22	14
FF3081	699	6359	2	5	174	1	7	1	5
FF3440	2	5672	179	5	4	1	17	19	9
FF367	10	12474	12	19	8	83	6	146	14
FF3807	2	303	10	5	4	1	7	19	9
FF383	10	8857	12	19	2	17	6	512	14
FF472	13	473	7	25	4	4	15	20	28
FF479	8	5896	16	12	9	1	41	28	33
FF627	10	10879	12	375	2	10	6	22	14
FF641	23	90	5	6	1	2	6	3	4
FF71	257	17268	142	10	4	X	17	33	277
FF728	209	8164	54	5	1	162	6	28	506
FF74	2	303	10	5	4	1	7	19	9
FF761	2	303	10	5	4	1	7	19	9
FF89	38	9325	1	43	41	18	13	49	8
FP018	37	6041	7	62	1	63	6	1	14
FP242	2	303	10	5	4	1	7	19	9
FP26	54	4908	2	11	10	5	6	129	17
FP317	253	12489	2	5	54	47	15	27	17
FP65	8	17269	16	12	X	1	41	33	33
NILA726214	1	2697	4	16	19	15	6	20	252

## Sheet: ResistanceInfo
GenomeID	PredPenMIC	Mutations	AcquiredGenes
5592	2	folA_I100L and folP_aa_insert_57-70	cat_pC194 and ermB and tetM_12
8630	0.5	folA_I100L and folP_aa_insert_57-70	mefA_10 and tetM_2
586242	1	folA_I100L and folP_aa_insert_57-70	ermB and tetM_12
676867	2	folA_I100L and folP_aa_insert_57-70	mefA_10 and tetM_2
694432	0.25	folA_I100L and folP_aa_insert_57-70	mefA_10 and tetM_12
732513	<= 0.03	folA_I100L and folP_aa_insert_57-70	cat_pC194 and tetM_8
734098	0.06	folA_I100L and folP_aa_insert_57-70	.
734548	<= 0.03	folP_aa_insert_57-70	.
734808	2	folA_I100L and folP_aa_insert_57-70	ermB and tetM_12
738452	2	folA_I100L and folP_aa_insert_57-70 and parE_D435N	cat_pC194 and ermB and tetM_12
739500	2	folA_I100L and folP_aa_insert_57-70	mefA_10 and tetM_12
739705	1	folA_I100L and folP_aa_insert_57-70	ermB and tetM_12
742950	4	folA_I100L and folP_aa_insert_57-70	ermB and mefA_10 and tetM_2
6692-J	<= 0.03	folP_aa_insert_57-70	.
7369-D	<= 0.03	.	.
B10167	1	folA_I100L and folP_aa_insert_57-70	cat_pC194 and ermB and tetM_12
B10200	<= 0.03	folA_I100L and folP_aa_insert_57-70	.
B1086	0.06	folA_I100L and folP_aa_insert_57-70	tetM_13
B11622	0.06	folA_I100L and folP_aa_insert_57-70	tetM_12
B1186	0.5	folP_aa_insert_57-70	mefA_10 and tetM_2
B12655	<= 0.03	folP_aa_insert_57-70	.
B12756	<= 0.03	folA_I100L and folP_aa_insert_57-70	tetM_1
B12949	0.25	folA_I100L and folP_aa_insert_57-70	tetM_12
B1304	<= 0.03	folP_aa_insert_57-70	.
B1377	<= 0.03	folA_I100L and folP_aa_insert_57-70	cat_pC194 and tetM_2
B1418	<= 0.03	folP_aa_insert_57-70	.
B16247	2	folA_I100L and folP_aa_insert_57-70	mefA_10 and tetM_12
B1641	0.06	folP_aa_insert_57-70	.
B1663	<= 0.03	folP_aa_insert_57-70	tetM_2
B16722	2	folA_I100L and folP_aa_insert_57-70	mefA_10 and tetM_12
B1865-J	0.5	folA_I100L and folP_aa_insert_57-70	tetM_8
B18768	<= 0.03	.	tetM_12
B19	<= 0.03	folP_aa_insert_57-70	.
B19352	<= 0.03	folA_I100L and folP_aa_insert_57-70	.
B1961-1	<= 0.03	folP_aa_insert_57-70	.
B1961-2	<= 0.03	folP_aa_insert_57-70	tetM_12
B20059	<= 0.03	folA_I100L and folP_aa_insert_57-70	.
B20123	1	folA_I100L and folP_aa_insert_57-70	cat_pC194 and ermB and tetM_12
B20742	<= 0.03	folA_I100L and folP_aa_insert_57-70	.
B2187	<= 0.03	folP_aa_insert_57-70	tetM_12
B2236	<= 0.03	.	.
B22370	4	folA_I100L and folP_aa_insert_57-70	ermB and mefA_10 and tetM_2
B23021	0.12	folP_aa_insert_57-70	ermB and tetM_12
B2393	<= 0.03	folP_aa_insert_57-70	.
B2471	<= 0.03	folA_I100L and folP_aa_insert_57-70	.
B24714	<= 0.03	folP_aa_insert_57-70	.
B25331	<= 0.03	folA_I100L and folP_aa_insert_57-70	.
B2713	<= 0.03	folP_aa_insert_57-70	tetM_12
B27150	2	folA_I100L and folP_aa_insert_57-70	cat_pC194 and ermB and tetM_12
B27417	<= 0.03	folP_aa_insert_57-70	.
B28794	<= 0.03	folA_I100L and folP_aa_insert_57-70	.
B2943	<= 0.03	folP_aa_insert_57-70	.
B29599	1	folA_I100L and folP_aa_insert_57-70	ermB and tetM_12
B2994	0.12	folA_I100L and folP_aa_insert_57-70 and parC_D83N	ermB and tetM_12
B31346	<= 0.03	folA_I100L and folP_aa_insert_57-70	.
B3284	<= 0.03	folP_aa_insert_57-70	.
B34007	<= 0.03	folA_I100L and folP_aa_insert_57-70	ermB and tetM_8
B3401	0.25	folA_I100L and folP_aa_insert_57-70	tetM_12
B3427	<= 0.03	folP_aa_insert_57-70	cat_pC194 and tetM_12
B3532	<= 0.03	folA_I100L and folP_aa_insert_57-70	cat_pC194 and tetM_12
B3651	<= 0.03	.	.
B37440	1	folA_I100L and folP_aa_insert_57-70	ermB and tetM_12
B3935	<= 0.03	folP_aa_insert_57-70	.
B3994	<= 0.03	folA_I100L and folP_aa_insert_57-70	cat_pC194 and tetM_12
B4068	<= 0.03	.	.
B418	<= 0.03	folP_aa_insert_57-70	.
B4245	<= 0.03	folA_I100L and folP_aa_insert_57-70	cat_pC194 and tetM_12
B4410	0.5	folA_I100L and folP_aa_insert_57-70	tetM_8
B4599	<= 0.03	.	.
B4617	<= 0.03	folP_aa_insert_57-70	cat_pC194 and tetM_12
B4656	<= 0.03	folA_I100L and folP_aa_insert_57-70	tetM_12
B4728	<= 0.03	folP_aa_insert_57-70	tetM_13
B4771	<= 0.03	folP_aa_insert_57-70	.
B4929	<= 0.03	folP_aa_insert_57-70	cat_pC194 and tetM_2
B4965	<= 0.03	folA_I100L and folP_aa_insert_57-70	.
B4972	<= 0.03	folA_I100L and folP_aa_insert_57-70	cat_pC194 and tetM_12
B4982	<= 0.03	folP_aa_insert_57-70	.
B5021	<= 0.03	folP_aa_insert_57-70	.
B5091	<= 0.03	folP_aa_insert_57-70	.
B5162	<= 0.03	folP_aa_insert_57-70	cat_pC194 and tetM_2
B5332	<= 0.03	.	.
B5458	<= 0.03	folP_aa_insert_57-70	.
B5467	<= 0.03	.	.
B5519	<= 0.03	folA_I100L and folP_aa_insert_57-70	tetM_12
B5849	<= 0.03	folP_aa_insert_57-70	.
B59	0.06	folA_I100L and folP_aa_insert_57-70 and parE_D435N	.
B593	2	folP_aa_insert_57-70	mefA_10 and tetM_2
B6027	0.25	folA_I100L and folP_aa_insert_57-70	tetM_12
B6047	<= 0.03	folP_aa_insert_57-70	.
B6227	<= 0.03	.	.
B633	0.25	folA_I100L and folP_aa_insert_57-70	tetM_12
B648	<= 0.03	folP_aa_insert_57-70	tetM_12
B7191	<= 0.03	folP_aa_insert_57-70	tetM_2
B7247	<= 0.03	folP_aa_insert_57-70	.
B7369	<= 0.03	.	.
B754	<= 0.03	folP_aa_insert_57-70	.
B783	<= 0.03	folA_I100L and folP_aa_insert_57-70	tetM_12
B8001	<= 0.03	folP_aa_insert_57-70	.
B817	<= 0.03	folP_aa_insert_57-70	.
B8253	<= 0.03	.	.
B829	<= 0.03	folP_aa_insert_57-70	.
B8729	0.06	folP_aa_insert_57-70	.
B8839	2	folA_I100L and folP_aa_insert_57-70	cat_pC194 and ermB and tetM_12
B8915	<= 0.03	.	.
B9209	0.06	folA_I100L and folP_aa_insert_57-70	.
B9304	NF NF	folP_aa_insert_57-70	tetM_12
B9623	<= 0.03	folP_aa_insert_57-70	cat_pC194 and tetM_2
B9838	<= 0.03	folP_aa_insert_57-70	.
B9841	<= 0.03	folP_aa_insert_57-70	.
B9878	<= 0.03	folP_aa_insert_57-70	.
BA11706	4	folA_I100L and folP_aa_insert_57-70	ermB and mefA_10 and tetM_2
BA12377	0.25	folA_I100L and folP_aa_insert_57-70	tetM_12
BA12954	2	folP_aa_insert_57-70	mefA_10 and tetM_2
BA13636	4	folA_I100L and folP_aa_insert_57-70	ermB and mefA_10 and tetM_2
BA13825	<= 0.03	folA_I100L and folP_aa_insert_57-70	mefA_10
BA15035	<= 0.03	folP_aa_insert_57-70	.
BA15541	2	folA_I100L and folP_aa_insert_57-70	ermB and tetM_12
BA16151	0.5	folA_I100L and folP_aa_insert_57-70	ermB and tetM_12
BA16159	<= 0.03	.	.
BA16452	<= 0.03	.	.
BA17545	1	folA_I100L and folP_aa_insert_57-70	ermB and tetM_12
BA17741	2	folA_I100L and folP_aa_insert_57-70	cat_pC194 and mefA_10 and tetM_2
BA17982	0.06	folP_aa_insert_57-70	mefA_10 and tetM_12
BA18549	2	folP_aa_insert_57-70 and parC_S79Y	mefA_10 and tetM_2
BA1900	<= 0.03	folA_I100L and folP_aa_insert_57-70 and gyrA_S81F and parC_S79F	ermB and tetM_8
BA19144	2	folP_aa_insert_57-70	mefA_10 and tetM_2
BA19721	<= 0.03	folP_aa_insert_57-70	.
BA20065	0.06	folP_aa_insert_57-70	.
BA2163	<= 0.03	folA_I100L and folP_aa_insert_57-70	tetM_12
BA22559	2	folA_I100L and folP_aa_insert_57-70	cat_pC194 and ermB and tetM_12
BA226	2	folA_I100L and folP_aa_insert_57-70	mefA_10 and tetM_12
BA2322	<= 0.03	folP_aa_insert_57-70	.
BA24831	2	folA_I100L and folP_aa_insert_57-70	ermB and tetM_12
BA24912	<= 0.03	folA_I100L and folP_aa_insert_57-70 and parE_P454S	.
BA2532	0.12	folP_aa_insert_57-70	ermB and tetM_12
BA2735	0.06	.	ermB and tetM_8
BA27715	<= 0.03	folA_I100L and folP_aa_insert_57-70 and gyrA_S81F and parC_S79Y	mefA_10 and tetM_2
BA27931	<= 0.03	folA_I100L and folP_aa_insert_57-70	.
BA28145	0.12	folA_I100L and folP_aa_insert_57-70	ermB and tetM_8
BA28992	<= 0.03	folA_I100L and folP_aa_insert_57-70	.
BA30007	0.25	folA_I100L and folP_aa_insert_57-70	tetM_12
BA30775	<= 0.03	folP_aa_insert_57-70	.
BA30794	4	folA_I100L and folP_aa_insert_57-70	ermB and mefA_10 and tetM_2
BA30819	<= 0.03	folP_aa_insert_57-70	.
BA32167	0.5	folA_I100L and folP_aa_insert_57-70	.
BA33535	0.5	folP_aa_insert_57-70	mefA_10
BA34409	<= 0.03	folP_aa_insert_57-70 and parE_D435N	tetM_13
BA34483	2	folA_I100L and folP_aa_insert_57-70	cat_pC194 and mefA_10 and tetM_2
BA34574	0.06	folA_I100L and folP_aa_insert_57-70	ermB and mefA_10 and tetM_2
BA35062	0.12	folA_I100L and folP_aa_insert_57-70	ermB and tetM_8
BA35165	0.25	folA_I100L and folP_aa_insert_57-70	.
BA35779	0.06	folA_I100L and folP_aa_insert_57-70	.
BA36057	0.06	folP_aa_insert_57-70	.
BA36178	2	folA_I100L and folP_aa_insert_57-70	mefA_10 and tetM_12
BA36460	0.25	folA_I100L and folP_aa_insert_57-70	ermB and tetM_12
BA37091	2	folA_I100L and folP_aa_insert_57-70	ermB and tetM_8
BA37263	<= 0.03	.	.
BA37384	<= 0.03	folA_I100L and folP_aa_insert_57-70	tetM_5
BA3769	<= 0.03	.	.
BA37812	0.06	folA_I100L and folP_aa_insert_57-70	ermB and tetM_12
BA37850	0.06	folA_I100L and folP_aa_insert_57-70 and gyrA_S81F and parC_S79F	mefA_10 and tetM_2
BA38667	<= 0.03	folP_aa_insert_57-70 and gyrA_S81F	.
BA39093	4	folA_I100L and folP_aa_insert_57-70	ermB and mefA_10 and tetM_2
BA39586	2	folA_I100L and folP_aa_insert_57-70	mefA_10 and tetM_12
BA39663	2	folA_I100L and folP_aa_insert_57-70 and parC_D83N	mefA_10 and tetM_2
BA3982	2	folA_I100L and folP_aa_insert_57-70	ermB and tetM_12
BA40255	<= 0.03	folA_I100L and folP_aa_insert_57-70 and parE_D435N	.
BA4099	2	folA_I100L and folP_aa_insert_57-70	mefA_10 and tetM_5
BA41281	0.25	folA_I100L and folP_aa_insert_57-70	mefA_10 and tetM_12
BA452	2	folA_I100L and folP_aa_insert_57-70	mefA_10 and tetM_12
BA4726	<= 0.03	folP_aa_insert_57-70	.
BA539-CS34	0.12	folA_I100L and folP_aa_insert_57-70	ermB and tetM_8
BA5812	<= 0.03	folA_I100L and folP_aa_insert_57-70	.
BA6632	<= 0.03	folP_aa_insert_57-70	tetM_12
BA703	0.12	folA_I100L and folP_aa_insert_57-70	ermB and tetM_8
BA7199	0.12	folA_I100L and folP_aa_insert_57-70	ermB and tetM_8
BA7445	2	folA_I100L and folP_aa_insert_57-70	mefA_10 and tetM_12
BA7498	<= 0.03	.	.
BA7814	<= 0.03	folP_aa_insert_57-70 and parC_S79Y	.
BA8548	2	folA_I100L and folP_aa_insert_57-70	mefA_10 and tetM_12
BA898	0.12	folA_I100L and folP_aa_insert_57-70	mefA_10 and tetM_12
BA9677	2	folA_I100L and folP_aa_insert_57-70	cat_pC194 and ermB and tetM_12
BA9941-LIB43393	<= 0.03	.	.
BB1453	<= 0.03	folP_aa_insert_57-70 and parC_S79Y	tetM_12
BB170	<= 0.03	folP_aa_insert_57-70	.
BB2012	<= 0.03	.	tetM_4
BB293	<= 0.03	folA_I100L and folP_aa_insert_57-70	cat_pC194 and tetM_2
BB3400	<= 0.03	folP_aa_insert_57-70	.
BB3874	<= 0.03	folA_I100L and folP_aa_insert_57-70	.
BB4703	<= 0.03	folP_aa_insert_57-70	.
BB6639	<= 0.03	folA_I100L and folP_aa_insert_57-70	cat_pC194 and tetM_12
BM224	<= 0.03	folA_I100L and folP_aa_insert_57-70	cat_pC194 and ermB and tetM_2
BM826	2	folA_I100L and folP_aa_insert_57-70	mefA_10 and tetM_12
BP10619	0.5	folA_I100L and folP_aa_insert_57-70	mefA_10 and tetM_12
BP10912	0.5	folA_I100L and folP_aa_insert_57-70	mefA_10 and tetM_2
BP10965	2	folA_I100L and folP_aa_insert_57-70	mefA_10 and tetM_12
BP1224	0.5	folA_I100L and folP_aa_insert_57-70	mefA_10 and tetM_12
BP12657	2	folA_I100L and folP_aa_insert_57-70	mefA_10 and tetM_12
BP13373	2	folA_I100L and folP_aa_insert_57-70	mefA_10 and tetM_8
BP13593	2	folA_I100L and folP_aa_insert_57-70	mefA_10 and tetM_2
BP14170	0.25	folA_I100L and folP_aa_insert_57-70 and gyrA_S81F and parC_S79F	mefA_10 and tetM_12
BP14249	0.25	folA_I100L and folP_aa_insert_57-70	mefA_10 and tetM_12
BP15033	0.5	folA_I100L and folP_aa_insert_57-70	mefA_10 and tetM_12
BP15060	0.12	folA_I100L and folP_aa_insert_57-70	ermB and tetM_8
BP15252	4	folA_I100L and folP_aa_insert_57-70	ermB and mefA_10 and tetM_2
BP1535	0.12	folA_I100L and folP_aa_insert_57-70 and parC_S79F	.
BP15351	2	folA_I100L and folP_aa_insert_57-70	.
BP15383	0.12	folA_I100L and folP_aa_insert_57-70	ermB and tetM_8
BP15635	2	folA_I100L and folP_aa_insert_57-70	cat_pC194 and ermB and tetM_12
BP15680	0.5	folA_I100L and folP_aa_insert_57-70	mefA_10 and tetM_12
BP16114	2	folP_aa_insert_57-70	mefA_10 and tetM_2
BP16559	<= 0.03	folA_I100L and folP_aa_insert_57-70	mefA_10 and tetM_2
BP17189	1	folP_aa_insert_57-70	ermB and tetM_12
BP1723	<= 0.03	folP_aa_insert_57-70	ermB and tetM_1
BP17253	2	folA_I100L and folP_aa_insert_57-70	mefA_10 and tetM_12
BP17459	2	folP_aa_insert_57-70	ermB and tetM_8
BP17839	0.5	folP_aa_insert_57-70	mefA_10 and tetM_2
BP18177	2	folA_I100L and folP_aa_insert_57-70	ermB and tetM_12
BP18587	4	folA_I100L and folP_aa_insert_57-70	ermB and mefA_10 and tetM_2
BP1939	4	folA_I100L and folP_aa_insert_57-70	ermB and mefA_10 and tetM_2
BP2377	0.25	folA_I100L and folP_aa_insert_57-70	tetM_12
BP2523	0.12	folA_I100L and folP_aa_insert_57-70	mefA_10 and tetM_12
BP2652	2	folP_aa_insert_57-70	mefA_10 and tetM_2
BP2690	<= 0.03	folA_I100L and folP_aa_insert_57-70	.
BP2732	0.5	folP_aa_insert_57-70	mefA_10 and tetM_2
BP3615	0.25	folA_I100L and folP_aa_insert_57-70	mefA_10 and tetM_12
BP3781	0.5	folP_aa_insert_57-70	mefA_10
BP3896	0.06	folA_I100L and folP_aa_insert_57-70	ermB and tetM_12
BP4358	0.12	folA_I100L and folP_aa_insert_57-70	ermB and tetM_12
BP4663	2	folP_aa_insert_57-70	mefA_10 and tetM_2
BP5100	2	folA_I100L and folP_aa_insert_57-70	mefA_10 and tetM_12
BP5337	0.06	folA_I100L and folP_aa_insert_57-70	.
BP5480	0.25	folA_I100L and folP_aa_insert_57-70 and gyrA_S81F and parE_D435N	mefA_10 and tetM_2
BP6074	0.06	folA_I100L and folP_aa_insert_57-70	mefA_10 and tetM_12
BP61	0.5	folA_I100L and folP_aa_insert_57-70	tetM_12
BP6131	4	folA_I100L and folP_aa_insert_57-70	ermB and mefA_10 and tetM_2
BP6362	2	folA_I100L and folP_aa_insert_57-70	mefA_10 and tetM_2
BP6437	2	folA_I100L and folP_aa_insert_57-70	cat_pC194 and ermB and tetM_12
BP6460	<= 0.03	folA_I100L and folP_aa_insert_57-70	.
BP7573	2	folA_I100L and folP_aa_insert_57-70	mefA_10 and tetM_12
BP7704	0.12	folA_I100L and folP_aa_insert_57-70	mefA_10 and tetM_12
BP8272	<= 0.03	folA_I100L and folP_aa_insert_57-70	.
BP842	<= 0.03	folA_I100L and folP_aa_insert_57-70	ermB and tetM_1
BP8877	2	.	mefA_10
BP9155	1	folA_I100L and folP_aa_insert_57-70	ermB and tetM_12
BV1090	1	folA_I100L and folP_aa_insert_57-70	ermB and tetM_12
BV1152	<= 0.03	folP_aa_insert_57-70	tetM_12
BV1242	2	folA_I100L and folP_aa_insert_57-70	ermB and tetM_12
C021	<= 0.03	folA_I100L and folP_aa_insert_57-70	.
C064	<= 0.03	folP_aa_insert_57-70	tetM_12
C1001	<= 0.03	folP_aa_insert_57-70	.
C1039	<= 0.03	folP_aa_insert_57-70	.
C1067	0.5	folA_I100L and folP_aa_insert_57-70	tetM_8
C1081	0.5	folA_I100L and folP_aa_insert_57-70	tetM_8
C1161	<= 0.03	folP_aa_insert_57-70	tetM_12
C1411	<= 0.03	folA_I100L and folP_aa_insert_57-70	.
C1451	<= 0.03	folP_aa_insert_57-70	cat_pC194 and tetM_2
C1745	<= 0.03	folA_I100L and folP_aa_insert_57-70	tetM_13
C1834	<= 0.03	folA_I100L and folP_aa_insert_57-70	tetM_1
C210	<= 0.03	folP_aa_insert_57-70	.
C265	<= 0.03	folA_I100L and folP_aa_insert_57-70	.
C268	<= 0.03	.	.
C33	<= 0.03	folP_aa_insert_57-70	tetM_12
C340	<= 0.03	.	tetM_12
C383	<= 0.03	.	.
C480	<= 0.03	folP_aa_insert_57-70	.
C488	<= 0.03	folP_aa_insert_57-70	tetM_12
C533	<= 0.03	.	.
C538	<= 0.03	folA_I100L and folP_aa_insert_57-70	.
C5503	<= 0.03	folA_I100L and folP_aa_insert_57-70	tetM_12
C553	0.25	folP_aa_insert_57-70	tetM_12
C639	<= 0.03	folP_aa_insert_57-70	.
C709	<= 0.03	folP_aa_insert_57-70	.
C728	<= 0.03	folP_aa_insert_57-70	.
C739	<= 0.03	.	.
C811	<= 0.03	.	.
C858	<= 0.03	folA_I100L and folP_aa_insert_57-70	.
C8653	<= 0.03	folA_I100L and folP_aa_insert_57-70	.
C880	<= 0.03	folP_aa_insert_57-70	.
C893	<= 0.03	folA_I100L and folP_aa_insert_57-70	cat_pC194 and tetM_12
C939	<= 0.03	folP_aa_insert_57-70	.
C960	<= 0.03	folP_aa_insert_57-70	.
CHE00024	2	folP_aa_insert_57-70	mefA_10 and tetM_2
CHE00038	4	folA_I100L and folP_aa_insert_57-70	ermB and mefA_10 and tetM_2
CHE00058	0.5	folA_I100L and folP_aa_insert_57-70 and gyrA_S81Y and parC_S79F	mefA_10 and tetM_2
CHE00077	<= 0.03	folP_aa_insert_57-70	tetM_12
CHE00086	0.5	folA_I100L and folP_aa_insert_57-70	mefA_10 and tetM_12
CHE00088	2	folA_I100L and folP_aa_insert_57-70	tetM_8
CHE00110	2	folA_I100L and folP_aa_insert_57-70	mefA_10 and tetM_2
CHE00130	2	folA_I100L and folP_aa_insert_57-70	mefA_10 and tetM_12
CHE00197	2	folA_I100L and folP_aa_insert_57-70	.
CHE00250	4	folA_I100L and folP_aa_insert_57-70	ermB and mefA_10 and tetM_2
CHE00267	0.5	folP_aa_insert_57-70 and parE_D435N	ermB and tetM_8
CHE00278	0.5	folA_I100L and folP_aa_insert_57-70	ermB and tetM_8
CHE00648	0.12	folA_I100L and folP_aa_insert_57-70	ermB and tetM_8
CHE00674	0.25	folA_I100L and folP_aa_insert_57-70	ermB and tetM_12
CHE00708	1	folP_aa_insert_57-70 and parE_D435N	ermB and tetM_12
CHE00720	2	folA_I100L and folP_aa_insert_57-70	mefA_10 and tetM_12
CHE00953	4	folA_I100L and folP_aa_insert_57-70	ermB and mefA_10 and tetM_2
CHE1129	4	folA_I100L and folP_aa_insert_57-70	ermB and mefA_10 and tetM_2
CHE2169	2	folA_I100L and folP_aa_insert_57-70	mefA_10 and tetM_12
CHE2186	2	folA_I100L and folP_aa_insert_57-70	ermB and tetM_12
CHE3848	2	folA_I100L and folP_aa_insert_57-70	cat_pC194 and ermB and tetM_12
CHE3926	2	folP_aa_insert_57-70	mefA_10 and tetM_1
CHE5559	<= 0.03	.	.
CHE721709	2	folA_I100L and folP_aa_insert_57-70	mefA_10 and tetM_12
CHE988-10973	2	folA_I100L and folP_aa_insert_57-70	mefA_10 and tetM_12
CS06	<= 0.03	folA_I100L and folP_aa_insert_57-70	.
CS065	<= 0.03	folP_aa_insert_57-70	tetM_12
CS10171	<= 0.03	folA_I100L and folP_aa_insert_57-70	tetM_12
CS1031	0.5	folP_aa_insert_57-70	mefA_10
CS1063	<= 0.03	folA_I100L and folP_aa_insert_57-70	.
CS1102	<= 0.03	.	tetM_12
CS1139	0.25	folA_I100L and folP_aa_insert_57-70	tetM_12
CS1150	<= 0.03	.	.
CS1163	<= 0.03	folA_I100L and folP_aa_insert_57-70	cat_pC194 and tetM_5
CS1169	<= 0.03	folA_I100L and folP_aa_insert_57-70	tetM_12
CS1180	0.5	folA_I100L and folP_aa_insert_57-70	tetM_8
CS1193	2	folA_I100L and folP_aa_insert_57-70	mefA_10 and tetM_12
CS1237	<= 0.03	folP_aa_insert_57-70	.
CS1285	0.06	folP_aa_insert_57-70	.
CS1440	0.06	folA_I100L and folP_aa_insert_57-70	.
CS1450	<= 0.03	folA_I100L and folP_aa_insert_57-70	ermB and tetM_12
CS1581	<= 0.03	folP_aa_insert_57-70	.
CS1682	<= 0.03	parE_D435N	.
CS1698	0.5	folP_aa_insert_57-70	mefA_10 and tetM_2
CS20	<= 0.03	folP_aa_insert_57-70	.
CS2079	<= 0.03	folP_aa_insert_57-70 and parE_D435N	tetM_13
CS210	<= 0.03	folP_aa_insert_57-70	.
CS2132	0.5	folA_I100L and folP_aa_insert_57-70	mefA_10 and tetM_12
CS2139	1	.	mefA_10
CS2143	2	folA_I100L and folP_aa_insert_57-70	ermB and tetM_12
CS217	<= 0.03	folP_aa_insert_57-70	.
CS221	<= 0.03	folA_I100L and folP_aa_insert_57-70	cat_pC194 and tetM_5
CS2240	4	folA_I100L and folP_aa_insert_57-70	ermB and mefA_10 and tetM_2
CS2254	4	folA_I100L and folP_aa_insert_57-70	ermB and mefA_10 and tetM_2
CS2464	<= 0.03	folP_aa_insert_57-70	.
CS257	<= 0.03	.	.
CS269	<= 0.03	.	.
CS281	<= 0.03	folP_aa_insert_57-70	.
CS336	2	folA_I100L and folP_aa_insert_57-70	mefA_10 and tetM_12
CS341	<= 0.03	folA_I100L and folP_aa_insert_57-70	.
CS386	<= 0.03	folP_aa_insert_57-70	tetM_2
CS395	<= 0.03	.	.
CS405	0.25	folA_I100L and folP_aa_insert_57-70	tetM_12
CS447	<= 0.03	folA_I100L and folP_aa_insert_57-70	.
CS463	<= 0.03	.	.
CS468	<= 0.03	.	.
CS522	<= 0.03	folP_aa_insert_57-70	.
CS596	<= 0.03	folA_I100L and folP_aa_insert_57-70	cat_pC194 and tetM_12
CS62	<= 0.03	folA_I100L and folP_aa_insert_57-70	.
CS620	<= 0.03	.	.
CS644	2	folA_I100L and folP_aa_insert_57-70	cat_pC194 and ermB and tetM_12
CS646	0.12	folA_I100L and folP_aa_insert_57-70	tetM_12
CS677	<= 0.03	folP_aa_insert_57-70	.
CS692	<= 0.03	folP_aa_insert_57-70	cat_pC194 and tetM_12
CS703	0.25	folA_I100L and folP_aa_insert_57-70	ermB and tetM_12
CS70323	0.06	folA_I100L and folP_aa_insert_57-70	tetM_12
CS724	<= 0.03	folP_aa_insert_57-70	.
CS745	<= 0.03	folP_aa_insert_57-70	tetM_12
CS750	<= 0.03	folP_aa_insert_57-70	.
CS837	<= 0.03	folP_aa_insert_57-70	.
CS871	0.5	folP_aa_insert_57-70	mefA_10
CS88	4	folA_I100L and folP_aa_insert_57-70	ermB and mefA_10 and tetM_2
CS97	<= 0.03	folP_aa_insert_57-70	.
F241	<= 0.03	folP_aa_insert_57-70	.
FA203	<= 0.03	folA_I100L and folP_aa_insert_57-70	tetM_1
FA29	<= 0.03	.	.
FA91	<= 0.03	.	tetM_4
FF101	<= 0.03	folA_I100L and folP_aa_insert_57-70	.
FF1040	0.5	folP_aa_insert_57-70	mefA_10 and tetM_2
FF1071	0.12	folA_I100L and folP_aa_insert_57-70	cat_pC194 and ermB and tetM_12
FF1147	<= 0.03	folP_aa_insert_57-70	.
FF1296	<= 0.03	.	ermB and tetM_12
FF1547	<= 0.03	.	.
FF1708	2	folA_I100L and folP_aa_insert_57-70	cat_pC194 and ermB and tetM_12
FF173	<= 0.03	folP_aa_insert_57-70	.
FF174	<= 0.03	folA_I100L and folP_aa_insert_57-70	cat_pC194 and tetM_2
FF178	4	folA_I100L and folP_aa_insert_57-70	ermB and mefA_10 and tetM_2
FF213	0.06	parC_S79F	ermB and tetM_8
FF2488	0.12	folA_I100L and folP_aa_insert_57-70 and parE_D435N	ermB and tetM_8
FF2989	0.12	folA_I100L and folP_aa_insert_57-70	ermB and tetM_8
FF3081	2	folP_aa_insert_57-70	mefA_10 and tetM_2
FF3440	<= 0.03	folP_aa_insert_57-70 and gyrA_S81F	.
FF367	0.5	folP_aa_insert_57-70	mefA_10 and tetM_2
FF3807	<= 0.03	folP_aa_insert_57-70	.
FF383	0.5	folP_aa_insert_57-70	ermB and tetM_8
FF472	0.5	folP_aa_insert_57-70	mefA_10
FF479	0.12	folA_I100L and folP_aa_insert_57-70	cat_pC194 and ermB and tetM_12
FF627	1	folA_I100L and folP_aa_insert_57-70	mefA_10 and tetM_2
FF641	2	folA_I100L and folP_aa_insert_57-70	ermB and tetM_12
FF71	<= 0.03	folA_I100L and folP_aa_insert_57-70	tetM_8
FF728	<= 0.03	folA_I100L and folP_aa_insert_57-70	mefA_10
FF74	<= 0.03	folP_aa_insert_57-70	.
FF761	<= 0.03	folP_aa_insert_57-70	.
FF89	0.12	folA_I100L and folP_aa_insert_57-70	mefA_10 and tetM_12
FP018	<= 0.03	folA_I100L and folP_aa_insert_57-70	.
FP242	<= 0.03	folP_aa_insert_57-70	tetM_12
FP26	0.06	folA_I100L and folP_aa_insert_57-70	tetM_13
FP317	<= 0.03	.	tetM_4
FP65	<= 0.03	folA_I100L and folP_aa_insert_57-70	.
NILA726214	4	folA_I100L and folP_aa_insert_57-70	ermB and mefA_10 and tetM_2
